# Supplementary material for: The CCR4-NOT complex is a tumor suppressor in Drosophila melanogaster eye cancer models
Source: J Hematol Oncol. 2018 Aug 25;11:108. doi: 10.1186/s13045-018-0650-0 (PMC6109294; doi:10.1186/s13045-018-0650-0)
Supplement: Supplementary file 1 — Table S1. Fly stocks used in the present study. Table S2 Primers used for cloning and real-time PCR. Table S3 Differential gene analysis. Comparison using the sensitized + UAS-RNAi Not3 105990v as target. Table S4 Differential gene analysis. Comparison using the sensitized + UAS-RNAi Not3 37547v as target. Table S5 Differential gene analysis. Comparison using the sensitized + UAS-RNAi Not3 37545v as target. Table S6 Differential gene analysis. Comparison using the sensitized + Not3 P-element as target. Table S7 List of core differential genes in all 4 comparisons. Table S8 Pathway analyses derived from the gene eye tumor signature, results from a FlyMine analysis. Table S9. Differential genes in Actinomycin D experiments on JURKAT cells. Table S10 Differential genes in Actinomycin D experiments on CCRF-CEM cells. Table S11 Description of the KEGG gene sets. Table S12 KEGG analyses on JURKAT cells. Table S13 KEGG analyses on CCRF-CEM cells. (XLSX 14974 kb) [file 13045_2018_650_MOESM1_ESM.xlsx]

## Sheet: ST1 Fly stocks
Table S1. Drosophila stocks used in this report
RNAi Stocks
RNAi ID	On target	Off target	Stock number	Location
KK102144	Not3	CG12484, CG11695	v105990	chr2
GD4068	Not3	CG11695	v37545	chr3
GD4068	Not3	CG11695	v37547	chr3
TRiP.GL00386	Regena	CR43628	BSC 35460	attP2
GD9640	Not1	0	v45463	chr2
TRiP.JF01135	Not1	0	BCS 31696	attP2
TRiP.HMS00526	Not1	0	BSC 32836	attP2
GD12804	Pop2	0	v28396	chr2
TRiP.HMJ21614	Pop2	0	BSC 52947	attP40
KK108897	twin	0	v104442	chr2
TRiP.HMS00493	twin	0	BSC 32490	attP2
TRiP.HMS01015	CycB	0	BSC 34544	attP2
TRiP.HMS01942	CycB	0	BSC 39023	attP2
GD10993	CycB	0	v43772	chr2
TRiP.JF03035	dpa	0	BSC 28620	attP2
TRiP.GL00384	dpa	0	BSC 35458	attP2
GD4445	dpa	CG4039	v44484	chr2
GD7835	fancl	0	v32025	chr2
GD7835	fancl	0	v32027	chr2
GD4205	PCNA	0	v51253	chr2
KK108382	PCNA	0	v108384	chr2
Other stocks
Genotype	Target	Stock number/Reference	Chromosome affected
P{SUPor-P}Not3KG10496/CyO; ry506	Not3	BSC 15271	chr2
P{ry[+t7.2]=PZ}Rga[03834] ry[506]/TM3, ry[RK] Sb[1] Ser[1]	Regena	BSC 11609	chr3
y[1] w[*]; P{w[+mC]=EP}Not1[G5743] CG1814[G5743]	Not1	BSC 27186	chr2
y[1] w[1118]; PBac{w[+mC]=5HPw[+]}twin[B305]/TM3, Sb[1] Ser[1]	twin	BSC 16195	chr3
Df(1)os[o], upd1[os-o] upd3[os-o]	os, upd3	BCS 78	chr1
w[*] upd3[Delta]	upd3	BSC 55728	chr1
w[*] upd2[Delta] upd3[Delta]	upd2, upd3	BSC 55729	chr1
w[*]; CycB[2]/CyO, P{ry[+t7.2]=ftz/lacB}E3	CycB	BSC 6630	chr2
b[1] pr[1] cn[1] PCNA[2735]/SM5	PCNA	BSC 37747	chr2
w[1118]; P{w[+mC]=10XStat92E-GFP}1	JAK-STAT reporter	BSC 26197	chr2
w[1]; P{w[+mC]=PCNA-EmGFP}T137	PCNA reporter	BSC 24904	chr3
ey-Gal4, UAS-Dl/CyO, GFP	Dl	this study	chr2
ey-Gal4/CyO, GFP		this study	chr2
Rasv12/CyO, GFP; TM3Kr/TM6b	Rasv12	ref	chr2, chr3
Sp/CyO; UAS-RNAi white	RNAi w	ref	chr2, chr3
UAS-LacZ	LacZ	ref	chr2
UAS-mCD8-GFP	mCD8-GFP	ref	chr2
Act5C-Gal4/CyO		ref	chr2
ey-Gal4, UAS-Dl, G588A8/CyO, GFP	Dl, G588A8	ref	chr2
ey-Gal4, UAS-Dl, UAS-RNAi Not3 (v105990)/CyO, GFP	Dl, Not3	this study	chr2
ey-Gal4, UAS-Dl, UAS-RNAi twin (v104442)/CyO, GFP	Dl, Not3	this study	chr2

## Sheet: ST2 Primers qPCR-cloning
Table S2. Primers used for Real-Time PCR and cloning
Primers for cloning
Construct Name	Sequence (5'-3')	Direction	Resctriction enzyme
UAS-Not3 wild type	Caagagaattcatagctatggctgcgacga	Fwd	EcoRI
UAS-Not3 wild type	acaaagatctcaacattttcaattc	Rev	BglII
UAS-CNOT3 wild type	CGCCGGAATTCGATCCaCCatggcgg	Fwd	EcoRI
UAS-CNOT3 wild type	CGGTAGATCTCgtgtcactggaggtc	Rev	BglII
UAS-Not3 NB	AATTGGgaattcatCAcCatggct	Fwd	EcoRI
UAS-Not3 NB	agtgagatctgtcagagcactggtgC	Rev	BglII
UAS-Not3 ΔCC	attggAAttCaCACCAtggagctaagtggc	Fwd
UAS-Not3 ΔCC	CCGCagatctcaacattttcaatt	Rev
Primers for Real-Time PCR
Target	Sequence (5'-3')	Direction	Gene expression tested on	PCR amplicon*	RNAi target location*
not1	GCACGTGAACAAGCGAAAT	Fwd	Sensitized and wild type eye discs with not1 down-regulation using UAS-RNAi line 45463v	2R:9,576,363..9,578,233	2R:9,575,704..9,576,072 [-] (Not1 RNAi line 45463v)
not1	CCAGGCCGTGCTCTTTAAC	Rev
not2	TTGGCATGGTGAAGCAACC	Fwd	Sensitized and wild type eye discs with not2 down-regulation using UAS-RNAi line 35460v	3R:5,608,92..5,609,019	3R:5,608,968..5,608,988 [-] (Not2 RNAi line 35460v)
not2	GTTGTGCCGTCCGAGTTTTG	Rev
pop2	GCATCGTGCTGGTGGAAAAC	Fwd	Sensitized and wild type eye discs with pop2 down-regulation using UAS-RNAi line 28396v	3L:12,000,49..12,000,571	3L:11,998,966..11,998,996 [-], 3L:12,000,273..12,000,543 [-] (pop2 RNAi line 28396v)
pop2	GCAGCTTTAGAAGGTAGCCAAA	Rev
twin	GGCGTCCAAGTTTACGCTGAT	Fwd	Sensitized and wild type eye discs with twin down-regulation using UAS-RNAi line 104442v	3R: 24,199,115..24,199,283	3R:24,199,306..24,199,460 [+] (twin RNAi line 104442v)
twin	TCCTTAGGCATTACGCGGTTC	Rev
not3	CAAACACCAATCAGAAGCAA	Fwd	Sensitized and wild type eye discs with not3 down-regulation using UAS-RNAi lines 105990v, 37545v and 37547v and not3 P-element line 15271. Down-regulation of Not3 on S2 cells	2R: 5,662,455..5,662,295	2R:5,661,385..5,661,869 [+] (Not3 RNAi line 105990v); 2R:5,661,620..5,661,951 [-] (Not3 RNAi lines 37545v and 37547v); 2R:5,662,767..5,662,767 [-] (Not3 P-element line 15271)
not3	TTTAATTTGGTCGCGAAGTC	Rev
kr	GGCTAGGGATGTGCAATGTA	Fwd	Sensitized and wild type eye discs with not3 down-regulation using UAS-RNAi lines 105990v, 37545v and 37547v and not3 P-element line 15271. Down-regulation of Not3 on S2 cells
kr	TGCTAGACTGACATATCTAATGCAA	Rev
ilp8	GGACGGACGGGTTAACCATT	Fwd	Sensitized and wild type eye discs with not3 down-regulation using UAS-RNAi lines 105990v, 37545v and 37547v and not3 P-element line 15271. Down-regulation of Not3 on S2 cells
ilp8	CATCAGGCAACAGACTCCGA	Rev
cycb	TTTGCAGAATCGCGGCATAAG	Fwd	Sensitized and wild type eye discs with not3 down-regulation using UAS-RNAi lines 105990v, 37545v and 37547v and not3 P-element line 15271. Down-regulation of Not3 on S2 cells
cycb	GTCTGTGAGCTTGAGATCCTTG	Rev
os	CAGCGCACGTGAAATAGCAT	Fwd	Sensitized and wild type eye discs with not3 down-regulation using UAS-RNAi lines 105990v, 37545v and 37547v and not3 P-element line 15271. Down-regulation of Not3 on S2 cells
os	CGAGTCCTGAGGTAAGGGGA	Rev
upd3	ATCCCCTGAAGCACCTACAGA	Fwd	Sensitized and wild type eye discs with not3 down-regulation using UAS-RNAi lines 105990v, 37545v and 37547v and not3 P-element line 15271. Down-regulation of Not3 on S2 cells
upd3	CAGTCCAGATGCGTACTGCTG	Rev
upd2	GAGGGCAGCTACGACAGTG	Fwd	Sensitized and wild type eye discs with not3 down-regulation using UAS-RNAi lines 105990v, 37545v and 37547v and not3 P-element line 15271. Down-regulation of Not3 on S2 cells
upd2	GGAGAAGAGTCGCAGGTTGT	Rev
dpa	ACACCCACTAGAGGCATTGC	Fwd	Sensitized and wild type eye discs with not3 down-regulation using UAS-RNAi lines 105990v, 37545v and 37547v and not3 P-element line 15271. Down-regulation of Not3 on S2 cells
dpa	CAAACTGATGTTGTCCGAGGG	Rev
fancl	TAGAGCGCCTTCTGTGTCAAA	Fwd	Sensitized and wild type eye discs with not3 down-regulation using UAS-RNAi lines 105990v, 37545v and 37547v and not3 P-element line 15271. Down-regulation of Not3 on S2 cells
fancl	GGTGGTGTGGCAGATAGAGTT	Rev
pcna	GACACTGTCACCATCATGTTCG	Fwd	Sensitized and wild type eye discs with not3 down-regulation using UAS-RNAi lines 105990v, 37545v and 37547v and not3 P-element line 15271. Down-regulation of Not3 on S2 cells
pcna	GCTCCTGGTCGAGGTTCATC	Rev
rps13	AGGGTCTGACTCCCTCCAAAA	Fwd	Used in all experiments, house keeping gene
rps13	AACGCACCTGGGCAACTC	Rev
*PCR amplicon and RNAi locations are shown for those genes in which gene downregulation was tested using specific RNAi / P-element lines

## Sheet: ST3 Not3-105990v_vs_sensitized
Table S3. Differential gene analysis. Results from DESeq2. Related to Figure 5.
	target	Sensitized + UAS-RNAi Not3 105990v
	reference	Sensitized parental
	baseMean	log2FoldChange	lfcSE	stat	pvalue	padj
Ugt58Fa	1095.44	-2.0341	0.0831604	-24.4599	3.94496e-132	3.96034e-128
CG1544	637.746	-1.99654	0.083509	-23.9081	2.5208e-126	1.26531e-122
nop5	7648.76	0.59602	0.025693	23.1977	4.79772e-119	1.60548e-115
Ilp8	386.496	5.03726	0.293664	17.1532	5.95276e-66	1.49399e-62
CR44701	134.862	-5.48836	0.327579	-16.7543	5.26734e-63	1.05758e-59
Spn43Aa	21901.6	-1.15023	0.0690047	-16.6689	2.20678e-62	3.69232e-59
Nop60B	9130.95	0.520095	0.0316368	16.4396	9.95969e-61	1.42836e-57
phr	719.018	1.13385	0.0720828	15.7299	9.43954e-56	1.18454e-52
mRpL37	1438.3	0.892918	0.0568901	15.6955	1.6236e-55	1.81103e-52
CR44101	164.451	3.5098	0.224707	15.6194	5.36725e-55	5.38818e-52
CG17217	102.276	3.92931	0.254749	15.4242	1.12488e-53	1.02661e-50
Ef1alpha100E	3899.71	-1.36034	0.0889422	-15.2947	8.29835e-53	6.94226e-50
krimp	127.931	-2.99935	0.198964	-15.0749	2.37035e-51	1.83045e-48
CG7860	1266.99	-0.852394	0.0573048	-14.8747	4.80943e-50	3.4487e-47
Gr64a	74.5091	5.41925	0.380671	14.236	5.47395e-46	3.66353e-43
PCNA	5920.77	0.615301	0.0436158	14.1073	3.42416e-45	2.14844e-42
CG31140	777.887	-1.02746	0.0732599	-14.0248	1.09942e-44	6.49237e-42
CG42492	1847.72	-1.32755	0.0950883	-13.9612	2.68814e-44	1.49923e-41
mago	2237.09	0.570872	0.0418068	13.655	1.88489e-42	9.95916e-40
CG4576	1443.85	1.888	0.139708	13.5139	1.29417e-41	6.49609e-39
CG32032	1079.54	-1.01773	0.0758218	-13.4227	4.45122e-41	2.12789e-38
nAChRalpha6	100.766	-2.7502	0.206821	-13.2975	2.39465e-40	1.09272e-37
2mit	1118.78	-1.70577	0.129893	-13.1322	2.15367e-39	9.40028e-37
CG12911	143.473	2.42003	0.187116	12.9333	2.92074e-38	1.18008e-35
pcs	6007.12	-0.636545	0.0492194	-12.9328	2.93873e-38	1.18008e-35
RpLP0-like	1863.84	0.581717	0.0451904	12.8726	6.42362e-38	2.48026e-35
Cda5	544.518	-1.17673	0.0930952	-12.6401	1.26909e-36	4.71867e-34
CG14434	1407.22	0.586107	0.0465521	12.5904	2.3861e-36	8.26001e-34
CG3520	1509.4	0.675604	0.0536513	12.5925	2.32184e-36	8.26001e-34
CG42750	154.805	2.94829	0.235174	12.5366	4.70649e-36	1.57495e-33
CG32000	14538.3	-0.324666	0.0259156	-12.5278	5.25916e-36	1.70312e-33
Sap47	4200.65	-0.535066	0.0431444	-12.4017	2.55685e-35	8.02133e-33
CG17843	1058.52	1.57977	0.128242	12.3186	7.18998e-35	2.18728e-32
CG31619	2710.23	-1.80357	0.146999	-12.2692	1.32511e-34	3.91258e-32
CG13830	5669.34	-1.33214	0.108711	-12.254	1.59933e-34	4.58734e-32
GlyS	4542.77	-0.386565	0.0318127	-12.1513	5.6465e-34	1.57459e-31
Hexo1	8001.4	-0.434644	0.0358448	-12.1257	7.71686e-34	2.09377e-31
CG9313	47.828	4.48831	0.370491	12.1145	8.85005e-34	2.33804e-31
disp	2991.8	-0.572702	0.0476833	-12.0105	3.12821e-33	8.05233e-31
CG6660	60.2691	4.14404	0.34715	11.9373	7.56353e-33	1.89826e-30
Pomp	3398.26	0.729846	0.06157	11.8539	2.05387e-32	5.02897e-30
y	84.1405	3.41324	0.289991	11.7702	5.56116e-32	1.32925e-29
Surf6	1262.89	0.683896	0.058195	11.7518	6.91378e-32	1.61413e-29
GAA1	2491.91	0.450791	0.0385254	11.7011	1.25757e-31	2.86925e-29
Actbeta	1080.46	-1.15654	0.0988858	-11.6958	1.33971e-31	2.98874e-29
CG34155	127.046	-2.02211	0.17514	-11.5457	7.75999e-31	1.69353e-28
Spn28Dc	1583.62	0.574753	0.0498258	11.5352	8.76366e-31	1.87188e-28
Drep-2	386.504	-1.20909	0.105958	-11.411	3.68612e-30	7.70937e-28
CG31690	457.799	-1.04342	0.0914889	-11.4049	3.95344e-30	8.09972e-28
tmod	16610.7	-0.534536	0.0470717	-11.3558	6.94229e-30	1.39387e-27
CG4962	457.556	-2.76801	0.245446	-11.2775	1.69543e-29	3.33734e-27
CG6912	1002.54	-1.01813	0.0909968	-11.1886	4.6361e-29	8.95035e-27
tio	2238.61	-1.15411	0.103166	-11.1869	4.72679e-29	8.95326e-27
CG3036	1717.24	0.706447	0.063326	11.1557	6.71477e-29	1.24833e-26
CngA	86.4031	2.67303	0.240221	11.1274	9.2319e-29	1.68507e-26
CG13096	5878.05	0.392919	0.0357593	10.9879	4.36996e-28	7.83393e-26
l(2)not	585.641	0.871873	0.0795336	10.9623	5.79873e-28	1.02129e-25
CG1090	769.512	-1.42129	0.130185	-10.9174	9.51697e-28	1.64726e-25
Cirl	53769	-0.609809	0.0560266	-10.8843	1.36991e-27	2.33093e-25
PGRP-LC	829.778	-1.08179	0.0994677	-10.8758	1.5033e-27	2.51528e-25
CG13532	893.161	-0.819677	0.075555	-10.8487	2.02182e-27	3.32738e-25
CG9799	2100.2	0.43915	0.0404967	10.8441	2.12758e-27	3.44497e-25
CG8891	862.587	0.681799	0.0629224	10.8356	2.33537e-27	3.7214e-25
CG8216	192.813	-1.96668	0.182362	-10.7845	4.07638e-27	6.39418e-25
CG15279	241.287	2.17816	0.202985	10.7306	7.31002e-27	1.12901e-24
Ance-2	113.081	-2.0466	0.191925	-10.6635	1.50807e-26	2.29387e-24
CG4096	2419.59	0.765525	0.0718123	10.6601	1.56467e-26	2.34444e-24
Trf	624.48	-0.743335	0.070771	-10.5034	8.33433e-26	1.23042e-23
CG31676	2473.08	-0.785293	0.0748029	-10.4982	8.80739e-26	1.28141e-23
IntS3	5800.06	-0.354755	0.0338809	-10.4706	1.1786e-25	1.69028e-23
CG45049	3200.5	-0.379171	0.0363173	-10.4405	1.61985e-25	2.29038e-23
NimA	220.6	-1.67595	0.160642	-10.4328	1.75596e-25	2.44835e-23
run	546.574	-0.952639	0.0926893	-10.2778	8.8758e-25	1.22061e-22
mam	13769.5	-0.636839	0.0621102	-10.2534	1.14286e-24	1.55043e-22
pyr	989.121	-0.8024	0.0783399	-10.2425	1.27833e-24	1.71108e-22
vas	283.973	1.46033	0.142841	10.2235	1.55663e-24	2.05618e-22
dnk	1222.86	0.557553	0.0546536	10.2016	1.95098e-24	2.54362e-22
Nckx30C	152.829	2.6729	0.262182	10.1948	2.09091e-24	2.69111e-22
CR44024	698.49	-1.22633	0.120492	-10.1777	2.49316e-24	3.13873e-22
X11L	3165.57	-0.359881	0.0353608	-10.1774	2.50123e-24	3.13873e-22
CG5033	3257.44	0.574112	0.0564462	10.171	2.67269e-24	3.31249e-22
CR45600	502.845	-1.12411	0.110768	-10.1484	3.36986e-24	4.12561e-22
CG32521	2765.57	-0.636148	0.0632339	-10.0602	8.2793e-24	1.0014e-21
danr	3943.94	-0.404992	0.0403473	-10.0377	1.04125e-23	1.24442e-21
CR44922	394.025	-1.5028	0.149823	-10.0305	1.11978e-23	1.32252e-21
CG12964	1017.69	-0.995287	0.0994564	-10.0073	1.41602e-23	1.65296e-21
Nop56	6565.33	0.328132	0.0328842	9.97843	1.89437e-23	2.18593e-21
CG10508	668.495	-1.03311	0.104051	-9.92888	3.11752e-23	3.55646e-21
pit	3252.48	0.423103	0.0426389	9.92292	3.30918e-23	3.73268e-21
l(1)G0020	2196.23	0.569829	0.0576863	9.87807	5.18239e-23	5.78066e-21
Spn42De	123.801	-1.68245	0.170972	-9.84047	7.53583e-23	8.31343e-21
SmD2	2834.31	0.425106	0.0433729	9.8012	1.11251e-22	1.20749e-20
hipk	14395.9	-0.502968	0.0513199	-9.80065	1.1186e-22	1.20749e-20
dbe	1423.13	0.483656	0.049465	9.77775	1.4029e-22	1.49827e-20
Cyp6a17	308.877	-1.16111	0.118906	-9.76499	1.59121e-22	1.68149e-20
scyl	18309.3	-0.368726	0.0377744	-9.76128	1.6506e-22	1.72608e-20
CG4038	2008.59	0.499832	0.0517758	9.65379	4.7372e-22	4.90275e-20
Cas	8363.74	0.303119	0.0315338	9.61252	7.07946e-22	7.25211e-20
CG3216	34.1925	3.26696	0.339954	9.60998	7.25609e-22	7.35797e-20
CG31477	348.851	-2.36213	0.245903	-9.60597	7.54426e-22	7.57368e-20
TwdlE	371.669	-1.16737	0.12162	-9.59851	8.11107e-22	8.06209e-20
shep	8850.26	-0.520884	0.0544825	-9.56057	1.17112e-21	1.15263e-19
Sdc	15885.3	-0.375502	0.0393016	-9.55435	1.24364e-21	1.20047e-19
Side	567.221	-1.66995	0.174784	-9.55441	1.24292e-21	1.20047e-19
CG31436	108.497	-1.6093	0.16866	-9.54172	1.40484e-21	1.34316e-19
Dscam3	1271.56	-1.28974	0.135564	-9.5139	1.8365e-21	1.7393e-19
Eip93F	675.198	-1.45588	0.153259	-9.49945	2.10995e-21	1.9796e-19
TfAP-2	1375.22	0.613829	0.064798	9.47296	2.72034e-21	2.52866e-19
chrb	9606.21	-0.457436	0.0483189	-9.46702	2.87928e-21	2.65185e-19
Nsun2	2206.41	0.451554	0.0477243	9.46173	3.02892e-21	2.7643e-19
nesd	2504.39	0.543273	0.0575903	9.43341	3.96972e-21	3.59027e-19
rho	2079.62	-0.767435	0.0815249	-9.41351	4.79845e-21	4.30104e-19
mamo	3371.92	-1.0315	0.109814	-9.3932	5.82058e-21	5.17105e-19
CG1785	2178.31	0.3761	0.0401341	9.37108	7.17933e-21	6.32222e-19
r-l	1842.07	0.449351	0.0481302	9.33616	9.98905e-21	8.72e-19
Gr64f	22.1301	3.81618	0.410392	9.29887	1.41942e-20	1.22841e-18
dos	3196.01	-0.348526	0.0374926	-9.29584	1.46047e-20	1.25313e-18
EndoA	3154.33	-0.379238	0.0408956	-9.27333	1.80421e-20	1.53496e-18
CG4670	1870.82	0.46296	0.0499458	9.26924	1.8747e-20	1.58152e-18
Fs	1116.84	-0.911544	0.0987132	-9.23426	2.60075e-20	2.17575e-18
obst-A	8357.98	-0.43816	0.0474569	-9.23279	2.63672e-20	2.1876e-18
CG14762	508.472	-1.02571	0.111117	-9.23088	2.68422e-20	2.20876e-18
CG12325	1583.29	0.540578	0.0586202	9.22171	2.92408e-20	2.38658e-18
CG17816	6602.87	-1.00732	0.109257	-9.21973	2.97839e-20	2.41129e-18
CG5114	1441.11	0.546825	0.0594986	9.19054	3.90856e-20	3.13904e-18
CG12025	3371.31	-0.399284	0.0434672	-9.18587	4.08202e-20	3.25233e-18
l(2)tid	1225.37	0.616856	0.0672494	9.17267	4.61442e-20	3.64758e-18
os	239.684	1.19274	0.130248	9.15745	5.31392e-20	4.16769e-18
CG3788	279.171	1.41946	0.155062	9.15413	5.47997e-20	4.26461e-18
laccase2	2611.85	-0.75048	0.0821375	-9.13688	6.42827e-20	4.96411e-18
CG10286	2191.67	0.532792	0.0583199	9.13567	6.50038e-20	4.98147e-18
robo3	1470.99	-1.2049	0.132083	-9.12227	7.35653e-20	5.59486e-18
TAF1B	1248.51	0.503348	0.0554065	9.08465	1.04036e-19	7.85279e-18
Ephrin	7694.75	-0.382607	0.0421567	-9.07583	1.12817e-19	8.45201e-18
Spn47C	1500.94	1.05128	0.116389	9.03247	1.67836e-19	1.24808e-17
NHP2	2093.71	0.438997	0.0486803	9.01796	1.91624e-19	1.4145e-17
mnd	1530.54	0.676279	0.075014	9.01537	1.96207e-19	1.43775e-17
CG14440	1633.18	-0.409209	0.0454247	-9.00852	2.08855e-19	1.51934e-17
CG11583	1298.83	0.467056	0.0519387	8.99243	2.41813e-19	1.74645e-17
Eogt	1963.25	-0.462453	0.0514755	-8.98395	2.61214e-19	1.87309e-17
SP2353	8686.58	-1.10424	0.123124	-8.96851	3.00552e-19	2.13988e-17
Rph	280.59	-1.16146	0.12954	-8.96603	3.07394e-19	2.17319e-17
fok	1556.58	-0.758291	0.0846064	-8.96257	3.17189e-19	2.22676e-17
mub	13772.1	-0.370359	0.0413282	-8.96142	3.20527e-19	2.23456e-17
CG3257	417.242	-0.888082	0.099194	-8.95298	3.46011e-19	2.39559e-17
CG13840	143.7	2.33256	0.260913	8.93999	3.89202e-19	2.67616e-17
CaMKII	9371.87	-0.31474	0.0352697	-8.92379	4.50611e-19	3.07734e-17
Non3	1508.55	0.449612	0.0504236	8.91669	4.80415e-19	3.25871e-17
CG43347	742.825	-1.03089	0.115887	-8.89567	5.80685e-19	3.88633e-17
prominin-like	11912.3	-0.280064	0.0314808	-8.89635	5.77121e-19	3.88633e-17
tsh	4223.4	0.641529	0.0721703	8.88909	6.16112e-19	4.09612e-17
CG7565	475.278	-0.754325	0.0848794	-8.88702	6.27692e-19	4.14566e-17
Tace	589.84	-1.00858	0.11352	-8.88456	6.41714e-19	4.21057e-17
Kal1	3103.46	0.427433	0.0482235	8.86359	7.74797e-19	5.05077e-17
Nap1	13490.3	0.402292	0.0455318	8.83541	9.97343e-19	6.45956e-17
Glut1	4535.93	-0.77509	0.0879512	-8.81273	1.22133e-18	7.85956e-17
Galphaq	2016.74	-0.626787	0.071141	-8.81049	1.246e-18	7.96725e-17
CR44042	199.671	1.19237	0.135354	8.8093	1.25935e-18	8.00165e-17
CG15628	3963.49	-0.927428	0.105797	-8.7661	1.84958e-18	1.16779e-16
CG31157	137.46	3.61517	0.41305	8.75237	2.08912e-18	1.31079e-16
CG7265	1300.63	0.488135	0.0557764	8.75164	2.10269e-18	1.31111e-16
CG11073	8076.56	0.782802	0.0894672	8.74959	2.14125e-18	1.32692e-16
Pen	17254.9	0.417828	0.0478941	8.72399	2.68557e-18	1.65401e-16
l(1)1Bi	2340.37	0.542844	0.0623165	8.71108	3.0099e-18	1.84246e-16
nSyb	1414.26	-0.987556	0.113627	-8.6912	3.58631e-18	2.182e-16
gem	9678.91	-0.234297	0.0269957	-8.67907	3.99029e-18	2.41316e-16
CG9246	2520.24	0.373364	0.0430714	8.66849	4.37885e-18	2.63229e-16
Ace	3199.12	-1.10069	0.126996	-8.66715	4.43059e-18	2.64754e-16
Csl4	649.042	0.642759	0.0742357	8.65836	4.78597e-18	2.84298e-16
Reph	1504.89	-0.78439	0.0909842	-8.62117	6.62743e-18	3.91369e-16
l(2)k09913	9421.65	-0.32674	0.0379211	-8.6163	6.91514e-18	4.05971e-16
CG13646	325.407	-1.38228	0.160501	-8.61232	7.15962e-18	4.1788e-16
CG11275	4958.49	0.818135	0.0952517	8.58918	8.75886e-18	5.08267e-16
hoip	2588.8	0.614534	0.0715786	8.58545	9.04845e-18	5.22054e-16
CG4587	316.43	-1.23989	0.144526	-8.57898	9.57153e-18	5.46123e-16
Nnp-1	3949.17	0.460567	0.0536857	8.57895	9.57442e-18	5.46123e-16
fng	6412.59	0.310305	0.0361806	8.57655	9.77633e-18	5.54489e-16
CG10126	467.931	1.4673	0.171122	8.57459	9.94403e-18	5.60832e-16
obst-E	89.8674	1.54773	0.180961	8.55284	1.20097e-17	6.7355e-16
CG11266	7794.18	-0.245017	0.0287208	-8.53098	1.45109e-17	8.09305e-16
ab	8483.37	0.42633	0.0501083	8.50816	1.7671e-17	9.80105e-16
CG34377	16501.1	-1.08215	0.12732	-8.49942	1.90549e-17	1.05105e-15
CG14608	492.687	1.47779	0.173952	8.49542	1.9722e-17	1.08191e-15
nclb	2343.19	0.412944	0.0486576	8.48673	2.12534e-17	1.15958e-15
pros	1613.9	-0.769914	0.0907984	-8.47937	2.26409e-17	1.22861e-15
Nmd3	1648.04	0.380048	0.0449893	8.44752	2.97567e-17	1.60606e-15
CG2875	1523.52	0.381711	0.0452424	8.43702	3.25523e-17	1.74755e-15
Ns1	3054.96	0.353024	0.0418673	8.43197	3.399e-17	1.81503e-15
GABA-B-R2	877.989	-0.726049	0.0862858	-8.41447	3.94681e-17	2.0964e-15
CG12134	1011.98	0.467273	0.0555722	8.40839	4.15685e-17	2.19635e-15
Idgf4	5437.15	0.832738	0.0990925	8.40364	4.32834e-17	2.27499e-15
CG2269	2812.26	-1.60239	0.190909	-8.39347	4.71984e-17	2.46783e-15
pncr004:X	216.743	1.04636	0.124757	8.38721	4.97824e-17	2.58946e-15
CG17803	375.972	-1.02825	0.123196	-8.34648	7.03282e-17	3.6393e-15
CG17912	8342.18	-0.367667	0.0440827	-8.34041	7.40362e-17	3.81154e-15
CG12909	827.391	0.575958	0.0690814	8.33738	7.59522e-17	3.89023e-15
CG3618	1173.73	-0.740406	0.0889063	-8.32793	8.22662e-17	4.19224e-15
Atpalpha	30993.1	-0.424334	0.0510567	-8.31103	9.48722e-17	4.81021e-15
Art3	1896.66	0.407922	0.0491792	8.29461	1.08945e-16	5.49599e-15
CG11837	675.262	0.579189	0.06995	8.28004	1.23138e-16	6.18092e-15
Sp1	1759.17	0.703546	0.0851759	8.25991	1.45782e-16	7.2811e-15
CR44587	23.3932	-3.31164	0.401288	-8.25252	1.55087e-16	7.70752e-15
Rtc1	902.761	0.505471	0.0612815	8.24833	1.60618e-16	7.94306e-15
CG31728	948.804	0.55424	0.0672321	8.24368	1.66991e-16	8.21696e-15
CR31451	202.688	-1.1641	0.141221	-8.24311	1.67793e-16	8.21696e-15
RfC38	1093.97	0.465005	0.056456	8.23658	1.77202e-16	8.63558e-15
icln	1713.93	0.377069	0.0458038	8.23227	1.83705e-16	8.90926e-15
Ada	104.916	1.38999	0.169084	8.22069	2.02327e-16	9.76521e-15
Art1	5406.84	0.300445	0.0366106	8.20649	2.27743e-16	1.09393e-14
disco	1582.37	0.526759	0.0642096	8.20375	2.33e-16	1.11385e-14
nrv1	4578.4	-0.319735	0.0390005	-8.19821	2.43986e-16	1.16084e-14
jp	322.478	-1.01565	0.124471	-8.1597	3.35851e-16	1.59038e-14
mtg	942.67	0.684359	0.0838863	8.15817	3.4014e-16	1.59768e-14
ncd	3579.03	0.526996	0.0645986	8.15802	3.40574e-16	1.59768e-14
CG11555	779.79	0.572166	0.0701684	8.15418	3.51563e-16	1.64155e-14
pen	3002.76	0.487395	0.0597868	8.15221	3.57331e-16	1.66076e-14
CG16857	543.154	-0.850633	0.104478	-8.14174	3.89648e-16	1.80262e-14
aay	539.184	-1.12393	0.138079	-8.13976	3.96073e-16	1.82393e-14
CG15760	358.921	-0.97296	0.119579	-8.13655	4.06685e-16	1.86353e-14
CycB	9173.18	0.252538	0.0310394	8.13605	4.08383e-16	1.86353e-14
CG14982	104.676	-1.43716	0.177079	-8.11591	4.82172e-16	2.19028e-14
Syt1	1592.48	-1.00687	0.124167	-8.10897	5.10492e-16	2.30848e-14
CG15611	656.595	1.0952	0.135146	8.10382	5.32588e-16	2.3976e-14
CG6175	876.712	-0.591482	0.0730896	-8.09256	5.84246e-16	2.61841e-14
CG12050	1975.98	0.552711	0.0684415	8.07567	6.71071e-16	2.99417e-14
Tusp	241.729	-1.14026	0.141338	-8.06761	7.16884e-16	3.18442e-14
cdc2	3786.33	0.344264	0.0426835	8.06549	7.29401e-16	3.22575e-14
CR44804	17.2071	3.41272	0.423454	8.05925	7.67635e-16	3.37995e-14
Mp	6778.55	-0.847679	0.105275	-8.05206	8.14149e-16	3.5691e-14
Set	8116.73	0.280385	0.0348637	8.04233	8.8146e-16	3.84738e-14
Aos1	4528.24	0.293637	0.0365401	8.03603	9.27993e-16	4.03295e-14
feo	4877.66	0.302666	0.0376896	8.03048	9.70938e-16	4.2014e-14
CG10341	1609.49	0.409914	0.0510841	8.02431	1.02097e-15	4.39895e-14
ninaB	264.01	-1.0795	0.134578	-8.02139	1.04556e-15	4.48565e-14
lt	3770.43	-0.461537	0.0577527	-7.99161	1.33191e-15	5.68979e-14
Tg	197.28	2.37468	0.297269	7.98833	1.36779e-15	5.81834e-14
CG6724	1659.9	0.525971	0.0659874	7.97079	1.57666e-15	6.67852e-14
Myo95E	2346.19	-0.330934	0.0416543	-7.94478	1.94537e-15	8.20572e-14
CG7593	542.352	0.576901	0.0726821	7.93732	2.06594e-15	8.67779e-14
CG12560	104.832	1.75425	0.22108	7.9349	2.10662e-15	8.79615e-14
CG7338	2621.96	0.402784	0.0507629	7.93461	2.11164e-15	8.79615e-14
CG32017	492.154	-0.88749	0.112	-7.92399	2.29999e-15	9.54116e-14
alien	3103.19	0.324016	0.0410286	7.89732	2.84956e-15	1.17723e-13
CG5282	201.454	-1.01653	0.129338	-7.85944	3.8586e-15	1.58756e-13
pont	3457.23	0.305578	0.0389627	7.84283	4.40511e-15	1.80502e-13
CG34114	350.836	-1.39732	0.1783	-7.83689	4.61829e-15	1.88467e-13
CG14984	426.151	1.3068	0.166813	7.83388	4.73057e-15	1.92268e-13
CR44029	1707.03	-0.653247	0.0834876	-7.82448	5.09755e-15	2.06348e-13
Sema-1a	3453.26	-0.49568	0.0633734	-7.82157	5.21679e-15	2.10327e-13
Nle	1077.43	0.439991	0.0562697	7.81933	5.3106e-15	2.13253e-13
CG14257	723.404	-0.95534	0.122468	-7.80072	6.15537e-15	2.4619e-13
CG42265	136.878	-1.20862	0.155049	-7.7951	6.43597e-15	2.56392e-13
MFS15	669.628	-0.642685	0.08248	-7.79201	6.59515e-15	2.61694e-13
Fib	4843.06	0.418899	0.0538064	7.78531	6.95435e-15	2.74861e-13
CG11634	16.8124	3.32648	0.427758	7.77655	7.45307e-15	2.93417e-13
RhoGAP100F	2401.3	-0.825945	0.106476	-7.75709	8.68994e-15	3.40775e-13
mRpL23	626.136	0.627571	0.0810475	7.74325	9.69077e-15	3.78543e-13
CG15117	425.769	-0.915386	0.118372	-7.73311	1.04947e-14	4.08358e-13
CG6347	14.9096	3.28998	0.426029	7.72244	1.14125e-14	4.42357e-13
bora	342.756	0.750256	0.0971755	7.72063	1.15761e-14	4.46969e-13
Teh2	209.376	-0.909494	0.117988	-7.70835	1.27459e-14	4.90253e-13
mbm	1162.45	0.512735	0.0667192	7.68497	1.53033e-14	5.86375e-13
U3-55K	876.778	0.502982	0.0654932	7.67992	1.59191e-14	6.0765e-13
Ns3	1982.14	0.320205	0.0416982	7.67911	1.60197e-14	6.09173e-13
CG43164	96356.3	0.361619	0.0470964	7.67826	1.61265e-14	6.10922e-13
CR45668	162.186	-1.94926	0.254284	-7.66567	1.77902e-14	6.71415e-13
alpha-catenin-related	250.8	-1.2032	0.157175	-7.65515	1.93082e-14	7.25973e-13
Rcc1	4740.6	0.403442	0.0528338	7.63606	2.23975e-14	8.38987e-13
CG30438	254.391	-1.16354	0.152465	-7.63151	2.32016e-14	8.65876e-13
CG6701	933.97	-1.11125	0.1459	-7.6165	2.60647e-14	9.69125e-13
CG4702	177.065	-1.93271	0.253807	-7.61487	2.63949e-14	9.77781e-13
CG14591	103.32	-1.44143	0.189392	-7.61081	2.72382e-14	1.00531e-12
CG14321	188.079	-0.9965	0.131007	-7.60648	2.81671e-14	1.03578e-12
CG30101	451.097	-0.972384	0.127863	-7.60489	2.85145e-14	1.04473e-12
Pvf3	468.062	1.13017	0.148638	7.60349	2.88251e-14	1.05227e-12
CG6045	984.659	1.5777	0.207573	7.60068	2.94575e-14	1.07146e-12
yellow-b	345.536	1.28391	0.169055	7.59468	3.08555e-14	1.11826e-12
CG5590	3888.38	-0.554495	0.0730484	-7.59078	3.1798e-14	1.14827e-12
retm	1635.74	-0.409471	0.0540063	-7.58191	3.40517e-14	1.22525e-12
FK506-bp1	8500.38	0.461645	0.0609607	7.57283	3.65173e-14	1.30927e-12
CG11029	351.031	1.15571	0.152625	7.57223	3.66872e-14	1.31069e-12
daw	651.46	-1.0381	0.137276	-7.56215	3.96457e-14	1.41136e-12
casp	3773.09	0.291608	0.0386308	7.54859	4.39986e-14	1.56078e-12
alphaTub85E	244.846	-0.95867	0.127332	-7.52887	5.11812e-14	1.80918e-12
fzy	3730.92	0.369202	0.049062	7.52523	5.26286e-14	1.85382e-12
dpa	4401.57	0.545683	0.0725308	7.52346	5.33469e-14	1.87255e-12
Ama	7386.32	0.750021	0.0997147	7.52167	5.40822e-14	1.89175e-12
PMCA	17480.4	-0.289735	0.038585	-7.50901	5.95772e-14	2.07672e-12
CG15019	2026.02	0.345438	0.046099	7.49341	6.71064e-14	2.33108e-12
Hel25E	14144	0.209506	0.0279722	7.48978	6.8988e-14	2.38817e-12
dgt3	985.955	0.435754	0.0583165	7.47223	7.88492e-14	2.72016e-12
CG11594	275.387	1.8935	0.253652	7.46498	8.33146e-14	2.86437e-12
Rbp6	6196.53	-1.39654	0.187205	-7.45995	8.65543e-14	2.9642e-12
timeout	1212.08	0.46786	0.0627195	7.45956	8.68088e-14	2.9642e-12
CG9317	417.511	-1.24229	0.166944	-7.4414	9.96268e-14	3.39035e-12
nrv3	1525.08	-0.928931	0.125024	-7.43001	1.08586e-13	3.68276e-12
CG8611	1861.95	0.409134	0.0551074	7.42431	1.13371e-13	3.83209e-12
CG6712	1149.02	0.400172	0.05391	7.42296	1.14533e-13	3.85838e-12
CG4928	2688.37	-0.736299	0.0993187	-7.4135	1.23008e-13	4.13001e-12
CG4797	75.5793	1.60718	0.216805	7.41302	1.23455e-13	4.13122e-12
Map60	5853.93	0.271735	0.0366671	7.41086	1.25481e-13	4.18506e-12
Osi4	143.934	1.51566	0.204592	7.40824	1.27983e-13	4.25438e-12
Skp2	1464.38	0.349956	0.0472736	7.40277	1.33369e-13	4.4188e-12
CG6024	2668.48	-0.998018	0.134829	-7.40212	1.34026e-13	4.42595e-12
CG6765	397.599	-1.12593	0.152353	-7.3903	1.46503e-13	4.80634e-12
l(2)k09022	3593.54	0.53328	0.0721589	7.39036	1.46431e-13	4.80634e-12
CG14619	4332.36	-0.268733	0.0363981	-7.38316	1.54574e-13	5.05463e-12
Rbm13	1352.16	0.563149	0.0764115	7.36995	1.70696e-13	5.56369e-12
csul	1128.21	0.385294	0.0523079	7.36589	1.75971e-13	5.71705e-12
Ranbp9	3986.01	0.293866	0.0399181	7.36172	1.8156e-13	5.8796e-12
RanGAP	4503.37	0.433263	0.0588617	7.36069	1.82964e-13	5.89419e-12
dup	1827.02	0.571181	0.0776006	7.36053	1.83184e-13	5.89419e-12
MESK2	3371.25	-0.366922	0.0498566	-7.35955	1.84527e-13	5.91841e-12
RnrL	4998.93	0.480324	0.065278	7.35813	1.86509e-13	5.96294e-12
Syn1	186.313	-1.11721	0.15196	-7.352	1.9527e-13	6.22322e-12
Ctf4	1034.74	0.538784	0.0734235	7.33803	2.16757e-13	6.88615e-12
Mcm6	4514.94	0.388268	0.0529317	7.33526	2.2129e-13	7.00799e-12
Claspin	1667.05	0.593029	0.0808819	7.33203	2.26689e-13	7.15637e-12
Ald	8700.3	-0.360025	0.0491691	-7.32219	2.43954e-13	7.63837e-12
SoxN	1613.39	-0.89369	0.122055	-7.32203	2.44239e-13	7.63837e-12
spd-2	1463.8	0.694866	0.0948982	7.32223	2.43883e-13	7.63837e-12
CG32473	5784.37	0.20431	0.0279063	7.3213	2.45573e-13	7.65624e-12
tau	1423	-0.916842	0.12558	-7.30084	2.85973e-13	8.88819e-12
CG4069	1099.86	0.468497	0.0642577	7.29091	3.07867e-13	9.53913e-12
Mcm10	973.565	0.616744	0.0847283	7.27908	3.36098e-13	1.03818e-11
Prosap	10477.7	0.37682	0.051785	7.27662	3.42277e-13	1.0508e-11
Snr1	3000.91	0.259422	0.0356512	7.27666	3.42182e-13	1.0508e-11
mthl8	903.864	-0.977479	0.134349	-7.27569	3.44667e-13	1.05491e-11
drpr	5935.58	-0.349162	0.0481792	-7.24715	4.25639e-13	1.29878e-11
bor	1877.67	0.459903	0.0634742	7.24551	4.3081e-13	1.31058e-11
CG1850	232.983	-1.11294	0.153714	-7.24031	4.47671e-13	1.35775e-11
CG12851	222.421	-1.45945	0.20182	-7.23145	4.77858e-13	1.44494e-11
Mcm7	4848.2	0.518112	0.0717344	7.22264	5.09874e-13	1.53713e-11
CG1542	1690.39	0.372962	0.0516982	7.21422	5.4244e-13	1.63041e-11
ChLD3	29.8686	-2.34459	0.325544	-7.20205	5.93143e-13	1.77748e-11
aPKC	7837.7	-0.281139	0.0390703	-7.19573	6.21297e-13	1.85631e-11
stai	23729.7	-0.443633	0.0616888	-7.19146	6.41035e-13	1.9096e-11
CG7054	450.86	0.805269	0.112134	7.18128	6.90637e-13	2.05127e-11
Oda	18997.4	-0.425195	0.0592587	-7.17523	7.21837e-13	2.13762e-11
CG15706	1320.01	-0.567777	0.0791716	-7.17147	7.41975e-13	2.19079e-11
gammaTub23C	2747.44	0.295003	0.0411429	7.17021	7.48833e-13	2.20455e-11
CadN	8867.92	-0.934098	0.130472	-7.15936	8.10562e-13	2.37931e-11
CG13562	241.52	-0.996347	0.13918	-7.15871	8.14396e-13	2.38359e-11
H15	1566.77	-0.697505	0.0974834	-7.15512	8.36016e-13	2.43976e-11
CG44247	771.568	-0.720894	0.100853	-7.14793	8.80931e-13	2.56338e-11
CG3880	601.08	0.782744	0.109619	7.14059	9.29287e-13	2.6885e-11
kek3	219.233	-1.29873	0.181876	-7.14072	9.28441e-13	2.6885e-11
CG13053	37.7325	2.66965	0.373993	7.13823	9.45411e-13	2.72729e-11
CG33181	921.218	-0.516283	0.0723561	-7.13531	9.65713e-13	2.77788e-11
Sam-S	9718.24	0.382315	0.0536172	7.13045	1.00038e-12	2.86938e-11
noe	283.546	-0.903552	0.126758	-7.12819	1.01697e-12	2.90866e-11
Nopp140	8556.92	0.409154	0.0574203	7.1256	1.03627e-12	2.95543e-11
CR40469	464.007	1.77095	0.248979	7.11285	1.13672e-12	3.23272e-11
CG15083	1079.85	0.487227	0.0685457	7.10806	1.17685e-12	3.33739e-11
Spn	5795.88	-0.54193	0.0762521	-7.10708	1.18521e-12	3.35165e-11
tty	2904.89	-0.911927	0.128341	-7.10551	1.19881e-12	3.38057e-11
rho-5	657.078	-0.915872	0.129033	-7.09796	1.26616e-12	3.56049e-11
CG31673	232.679	-1.3284	0.18727	-7.09352	1.30739e-12	3.66616e-11
jv	245.497	-1.47352	0.20779	-7.09139	1.32776e-12	3.71292e-11
CG3353	859.805	0.448277	0.0632729	7.08481	1.39232e-12	3.88264e-11
CG5273	2245.9	-0.41085	0.0581278	-7.06805	1.57121e-12	4.36935e-11
pxb	1914.31	0.588594	0.083286	7.06714	1.58155e-12	4.38597e-11
CG1607	4965.83	0.712315	0.100833	7.06434	1.61385e-12	4.46321e-11
Syn	442.294	-1.30251	0.184443	-7.06186	1.64294e-12	4.52194e-11
dpr7	273.449	-1.22909	0.174049	-7.06176	1.6441e-12	4.52194e-11
borr	2766.83	0.421254	0.0596902	7.05734	1.69725e-12	4.65539e-11
CG3430	1067.12	0.522519	0.0740585	7.05549	1.71989e-12	4.70461e-11
CG5687	327.431	-0.866169	0.122914	-7.04693	1.82907e-12	4.98968e-11
gny	580.289	-0.534886	0.0759149	-7.04586	1.84319e-12	5.01457e-11
rdgC	251.858	-1.11166	0.157953	-7.03793	1.95124e-12	5.29418e-11
CG13043	50.3375	2.41825	0.343688	7.03618	1.97585e-12	5.34652e-11
ru	3835.2	-1.04009	0.147859	-7.03434	2.00205e-12	5.40285e-11
Cpr92A	176.336	0.902671	0.128591	7.01972	2.22309e-12	5.98327e-11
CG7966	319.025	0.775913	0.110688	7.00993	2.38439e-12	6.40023e-11
st	145.154	-1.63898	0.234134	-7.00017	2.5565e-12	6.84393e-11
CG17341	398.522	-1.23191	0.176016	-6.99885	2.5807e-12	6.87604e-11
l(3)72Dn	919.71	0.496721	0.0709726	6.99877	2.5822e-12	6.87604e-11
CG42313	657.548	-1.19157	0.170405	-6.99253	2.69966e-12	7.16981e-11
mei-38	664.998	0.675495	0.0966517	6.98896	2.76938e-12	7.33556e-11
CG8909	149.191	-1.24258	0.177865	-6.9861	2.8263e-12	7.46664e-11
Tsp96F	3122.53	-0.274227	0.0392849	-6.98046	2.94206e-12	7.75205e-11
Hmx	708.359	-0.988804	0.141839	-6.97132	3.13981e-12	8.25145e-11
Dscam2	4855.24	-1.08456	0.15577	-6.96252	3.34228e-12	8.76062e-11
CG13643	103.824	-1.37478	0.19839	-6.92968	4.2179e-12	1.10269e-10
CG8545	4233.42	0.540077	0.0779473	6.92875	4.24577e-12	1.1071e-10
CG32409	1692.87	0.470728	0.0679966	6.92282	4.4274e-12	1.15147e-10
jeb	1651.65	-1.40156	0.202585	-6.9184	4.56786e-12	1.18493e-10
WRNexo	896.434	0.606608	0.0877939	6.90946	4.86514e-12	1.25879e-10
CG18599	73.6549	-1.71549	0.248449	-6.90477	5.02844e-12	1.2977e-10
Gbeta13F	17606.6	-0.234552	0.0339795	-6.90274	5.1008e-12	1.313e-10
Appl	17168.2	-0.795625	0.115292	-6.90098	5.16449e-12	1.32599e-10
CG12605	371.163	-1.0065	0.145905	-6.89836	5.26065e-12	1.34544e-10
Dhit	283.498	-1.04995	0.152206	-6.89819	5.26703e-12	1.34544e-10
form3	1346.64	0.713911	0.103525	6.89604	5.34709e-12	1.36242e-10
crn	2352.35	0.256639	0.0372419	6.89114	5.53486e-12	1.40669e-10
CG6280	402.271	1.24861	0.181221	6.88996	5.58075e-12	1.41478e-10
Asator	3733.83	-0.485973	0.0705522	-6.88813	5.65286e-12	1.42752e-10
SmD3	2815.03	0.29701	0.0431201	6.88797	5.65946e-12	1.42752e-10
th	15427.5	-0.424399	0.061682	-6.88044	5.96659e-12	1.50122e-10
retn	4668.2	-0.969297	0.140918	-6.87843	6.05163e-12	1.51881e-10
Incenp	5968.2	0.312998	0.0455576	6.87038	6.40323e-12	1.60304e-10
Sur-8	5982.47	-0.505346	0.0736427	-6.86213	6.78414e-12	1.69418e-10
RfC3	785.614	0.420617	0.061334	6.85781	6.9924e-12	1.74185e-10
LBR	3738.83	0.295578	0.0431139	6.85575	7.09408e-12	1.76281e-10
cathD	7437.63	0.352752	0.0515188	6.84705	7.53862e-12	1.86865e-10
CG12171	749.374	0.575711	0.0841259	6.84344	7.73124e-12	1.91167e-10
LSm3	803.688	0.43887	0.0641663	6.83957	7.94306e-12	1.95922e-10
gprs	208.922	-1.22331	0.178928	-6.83686	8.09486e-12	1.99177e-10
Pur-alpha	4024.24	-0.396973	0.058141	-6.82776	8.6249e-12	2.117e-10
CG2865	3747.94	-0.543248	0.0796049	-6.8243	8.83525e-12	2.16334e-10
CG6937	1741.94	0.424927	0.062375	6.81245	9.59512e-12	2.34368e-10
Syn2	137.698	-1.06065	0.155967	-6.80049	1.04265e-11	2.54057e-10
Upf3	1192.6	0.406381	0.0598281	6.79249	1.10216e-11	2.67908e-10
CG8500	474.977	-0.993775	0.146316	-6.79197	1.10612e-11	2.6822e-10
CG9253	3228.79	0.338357	0.0498322	6.78992	1.12194e-11	2.71402e-10
CG5589	728.137	0.510241	0.0751804	6.78689	1.14578e-11	2.76501e-10
Rat1	3289.95	0.280012	0.0412635	6.78594	1.15332e-11	2.77655e-10
Tes	2486.61	0.347149	0.0512197	6.77766	1.2214e-11	2.93341e-10
CG40160	5008.21	-0.40553	0.0598691	-6.77361	1.25609e-11	3.00953e-10
CG9107	1046.57	0.476064	0.0702884	6.77301	1.2613e-11	3.01481e-10
Rrp6	2158.76	0.322734	0.0477039	6.76536	1.32974e-11	3.17084e-10
Sik2	700.116	-0.85323	0.126384	-6.75107	1.46756e-11	3.4912e-10
Teh4	156.461	-1.2061	0.178675	-6.75024	1.47596e-11	3.50287e-10
unc-13	14987.3	-0.491609	0.072839	-6.74926	1.48604e-11	3.51848e-10
CG9008	740.708	0.466997	0.0691967	6.74882	1.49048e-11	3.5207e-10
mthl9	1862.4	0.340402	0.0504986	6.74083	1.57483e-11	3.71121e-10
Clect27	274.748	1.40738	0.209283	6.72476	1.75881e-11	4.13505e-10
Nipped-B	12518.2	-0.197279	0.0293746	-6.71598	1.86807e-11	4.38167e-10
Aps	13885.6	-0.291938	0.0435203	-6.70809	1.97195e-11	4.61454e-10
Dll	4084.39	0.586509	0.0875016	6.70284	2.04403e-11	4.76104e-10
cpx	916.603	-0.983067	0.146658	-6.70311	2.04025e-11	4.76104e-10
CG32344	1757.23	0.357934	0.0534261	6.69961	2.08971e-11	4.85155e-10
CG3679	1963.63	0.322492	0.0481373	6.69941	2.09256e-11	4.85155e-10
CG9752	928.628	0.621092	0.0927496	6.69644	2.13564e-11	4.94002e-10
Mat89Ba	2006.07	0.421833	0.0630606	6.68933	2.24201e-11	5.17415e-10
RnrS	3323.68	0.494523	0.0739639	6.68601	2.29331e-11	5.2804e-10
Fili	6289.99	0.520418	0.0778697	6.6832	2.33786e-11	5.37065e-10
Sema-2a	25875.8	-0.236166	0.0353394	-6.68279	2.3443e-11	5.37315e-10
CG8316	64.18	-1.7971	0.269269	-6.674	2.4892e-11	5.69e-10
dan	4793.04	-0.456841	0.0684536	-6.67373	2.49387e-11	5.69e-10
CG11638	231.328	-0.722871	0.108452	-6.66538	2.63987e-11	6.00945e-10
Rpb5	1527.17	0.437139	0.0655926	6.66445	2.65667e-11	6.034e-10
CG32772	2714.21	-0.30387	0.0456171	-6.66131	2.71392e-11	6.15012e-10
kat-60L1	559.53	-0.970724	0.145865	-6.65494	2.83409e-11	6.40797e-10
Ca-alpha1T	724.361	-1.5983	0.240546	-6.6445	3.04256e-11	6.86387e-10
CG13585	1234.65	-0.564245	0.0849676	-6.64071	3.12169e-11	7.02661e-10
SelD	5369.77	0.446467	0.0672817	6.63578	3.22795e-11	7.24953e-10
crc	38692.4	-0.368195	0.0554942	-6.63484	3.24847e-11	7.27932e-10
Uhg1	1043.3	0.400068	0.0603097	6.63356	3.27693e-11	7.32674e-10
pch2	3805.5	0.287936	0.0434166	6.63192	3.31355e-11	7.39216e-10
CG42337	493.521	-1.19169	0.17983	-6.62678	3.4308e-11	7.59114e-10
CG6073	528.863	0.661861	0.0998644	6.62759	3.41212e-11	7.59114e-10
Eap	727.895	0.468602	0.0707132	6.62679	3.43067e-11	7.59114e-10
Hex-C	88.0032	-1.22983	0.185587	-6.62669	3.43299e-11	7.59114e-10
Fas2	23782.4	-0.367102	0.0554035	-6.62597	3.44979e-11	7.61152e-10
CG9300	1537.08	0.369588	0.0558001	6.62342	3.50992e-11	7.72722e-10
CG9514	69.6747	-1.58983	0.240134	-6.6206	3.57745e-11	7.85865e-10
CR45455	13.0833	-2.90331	0.438801	-6.61647	3.67883e-11	8.0637e-10
AGO1	19296.3	-0.244103	0.0369143	-6.61268	3.77428e-11	8.2549e-10
dao	200.214	-1.00375	0.151837	-6.61071	3.82472e-11	8.34703e-10
Ank2	7947.05	-0.677825	0.102558	-6.60922	3.86354e-11	8.40416e-10
CG3812	362.156	-0.891684	0.134918	-6.60906	3.86764e-11	8.40416e-10
babo	6735.07	-0.339794	0.0514165	-6.60865	3.87845e-11	8.40945e-10
CG31705	1163.09	0.769183	0.116432	6.60629	3.94073e-11	8.52608e-10
CDC45L	1815.39	0.364185	0.0551626	6.60204	4.05546e-11	8.74778e-10
Tollo	8412.24	0.426501	0.0646033	6.60185	4.06063e-11	8.74778e-10
CG15097	1429.35	-1.01683	0.154319	-6.58915	4.4235e-11	9.5091e-10
l(3)07882	1967.95	0.397176	0.0603068	6.58592	4.52074e-11	9.69738e-10
CG11155	1959.63	-0.920926	0.139845	-6.58531	4.53927e-11	9.71635e-10
CG1688	40.8045	-1.70593	0.25909	-6.58432	4.56979e-11	9.76088e-10
Mys45A	2204.94	0.366404	0.0557107	6.57691	4.80322e-11	1.02377e-09
CG3800	62230.5	0.322448	0.0490534	6.5734	4.918e-11	1.04601e-09
Ssrp	7171	0.373791	0.0569016	6.56909	5.06234e-11	1.07444e-09
l(1)G0004	731.852	0.437089	0.0665627	6.56657	5.14873e-11	1.09047e-09
CG12531	355.402	-1.14424	0.174316	-6.56417	5.23222e-11	1.10582e-09
CG10625	9879.34	-0.5306	0.0808675	-6.56135	5.33236e-11	1.12461e-09
Mid1	440.754	-0.834535	0.127206	-6.56049	5.36325e-11	1.12876e-09
Nup160	4458.23	0.319909	0.0488475	6.54913	5.78725e-11	1.21544e-09
mirr	3258.74	0.30914	0.0472166	6.54727	5.85966e-11	1.22808e-09
CG9917	3224.26	0.241004	0.0368478	6.54051	6.13074e-11	1.28222e-09
Osi6	420.438	-1.48938	0.228037	-6.53132	6.51939e-11	1.36067e-09
mod	13899.2	0.303687	0.0465599	6.5225	6.91451e-11	1.44014e-09
del	890.805	0.443447	0.0680276	6.51864	7.09475e-11	1.47462e-09
CaMKI	7094.95	-0.414087	0.0635287	-6.5181	7.12027e-11	1.47687e-09
Ubc-E2H	3598.18	-0.331109	0.0508151	-6.51597	7.22221e-11	1.49492e-09
fd96Cb	1173.27	0.511375	0.0785058	6.51385	7.32506e-11	1.51309e-09
CG9265	738.3	-0.591706	0.0908661	-6.51185	7.42316e-11	1.53021e-09
CG30419	444.296	-0.877695	0.134824	-6.50991	7.51941e-11	1.54687e-09
Dg	12553.7	-0.234613	0.0360434	-6.50917	7.55689e-11	1.5514e-09
CG3226	2513.35	0.337025	0.0517815	6.5086	7.58524e-11	1.55405e-09
CG11417	1442.85	0.523226	0.0804936	6.50022	8.02037e-11	1.63985e-09
Cdc6	735.57	0.483553	0.074422	6.49746	8.169e-11	1.66684e-09
ths	2858.12	-0.736241	0.11332	-6.497	8.19399e-11	1.66855e-09
Xe7	6741.29	-0.23158	0.0356729	-6.49176	8.48388e-11	1.72408e-09
Not3	9493.77	-0.217657	0.033532	-6.49102	8.52579e-11	1.7291e-09
CG7911	5738.37	0.30561	0.047117	6.48618	8.80375e-11	1.78187e-09
spi	11889.6	-0.673653	0.103884	-6.48466	8.89325e-11	1.79636e-09
CG15522	703.126	-1.45476	0.224853	-6.46985	9.81019e-11	1.97293e-09
Fie	160.792	-0.882948	0.136476	-6.4696	9.82631e-11	1.97293e-09
cdc2c	1692.29	0.330402	0.0510689	6.46973	9.8175e-11	1.97293e-09
CG13928	4437	-0.849817	0.131717	-6.45184	1.10502e-10	2.21422e-09
__no_feature	1.85624e+06	-0.213583	0.0331613	-6.44073	1.18901e-10	2.37778e-09
NFAT	4758.76	-0.511358	0.0794086	-6.43958	1.19803e-10	2.39105e-09
Smox	7056.61	-0.208948	0.0324544	-6.43821	1.20888e-10	2.40792e-09
Ote	2741.61	0.331585	0.0515282	6.43503	1.23451e-10	2.45411e-09
CG32809	1807.92	-0.65837	0.102334	-6.43353	1.24671e-10	2.47346e-09
mid	1948.62	0.551149	0.0856825	6.43246	1.25556e-10	2.4861e-09
CG4133	401.556	-0.643249	0.100008	-6.43197	1.25958e-10	2.48916e-09
CG14024	176.471	-0.966028	0.150269	-6.42865	1.28745e-10	2.53924e-09
Osi17	119.454	-1.78674	0.277977	-6.42764	1.29604e-10	2.55117e-09
CG8771	3516.36	0.3553	0.0554897	6.40299	1.52364e-10	2.99331e-09
CG42458	557.57	-1.01583	0.158676	-6.4019	1.53452e-10	3.00294e-09
Nmdmc	753.037	0.55067	0.0860159	6.40196	1.53394e-10	3.00294e-09
pr	1529.53	0.48796	0.0764207	6.38518	1.71199e-10	3.34371e-09
Flo1	1947.38	0.358611	0.0561724	6.38412	1.72382e-10	3.36028e-09
Mcm3	3191.79	0.440466	0.0692117	6.36404	1.96511e-10	3.8232e-09
CG13071	42.8364	1.96489	0.309536	6.34787	2.1832e-10	4.23929e-09
CG31918	2179.56	0.579222	0.0915965	6.32363	2.55486e-10	4.9514e-09
Argk	33785.1	-0.263591	0.0417835	-6.3085	2.81754e-10	5.44996e-09
nero	745.01	0.40139	0.0636613	6.30509	2.88023e-10	5.56051e-09
CG9286	1174.68	0.383015	0.0608558	6.29382	3.09752e-10	5.96851e-09
moody	1158.14	-0.508848	0.0809306	-6.28746	3.22705e-10	6.2062e-09
beat-VII	321.033	-1.03221	0.164248	-6.28449	3.28931e-10	6.31385e-09
CG17075	663.754	-0.842252	0.134032	-6.28395	3.30079e-10	6.32379e-09
CG7246	816.267	0.455693	0.0726112	6.2758	3.47842e-10	6.6514e-09
CG7231	411.525	-0.712331	0.113536	-6.27407	3.51726e-10	6.71288e-09
Ccn	71.5678	-1.26037	0.20095	-6.27204	3.56353e-10	6.78828e-09
CG9281	7719.34	0.293112	0.0467713	6.26692	3.68267e-10	7.00195e-09
polo	11339	0.191765	0.0306583	6.25493	3.97686e-10	7.54702e-09
Lcp65Ag1	16.5951	2.59736	0.415365	6.2532	4.02125e-10	7.61686e-09
CG6479	1416.48	0.456242	0.0729928	6.2505	4.09141e-10	7.73515e-09
CG11123	1353.25	0.297857	0.0477871	6.23302	4.57538e-10	8.63388e-09
CG17278	5953.86	0.528709	0.0848352	6.23219	4.5996e-10	8.66331e-09
CG13293	881.859	-0.783551	0.125818	-6.22767	4.73433e-10	8.88372e-09
Nrx-1	750.495	-0.944338	0.151632	-6.22782	4.72965e-10	8.88372e-09
CG9220	1744.55	0.328208	0.0527627	6.22046	4.95705e-10	9.2843e-09
l(3)76BDr	3687.3	0.205043	0.032971	6.2189	5.00658e-10	9.35961e-09
BthD	465.955	0.676468	0.109025	6.2047	5.48002e-10	1.02256e-08
l(2)09851	1741.93	0.439064	0.070827	6.1991	5.67856e-10	1.05764e-08
VhaPPA1-1	2896.1	-0.27673	0.0446788	-6.19377	5.87438e-10	1.09209e-08
Syt14	186.076	-0.836324	0.135036	-6.19335	5.88999e-10	1.09297e-08
glec	5660.78	-0.544601	0.0880084	-6.18805	6.09116e-10	1.12786e-08
out	767.916	-0.581949	0.0940476	-6.18781	6.10047e-10	1.12786e-08
CG31998	11139.8	-0.243076	0.0394067	-6.16838	6.89939e-10	1.27322e-08
Maf1	3935.79	-0.342337	0.0555392	-6.16387	7.09864e-10	1.30758e-08
sns	774.583	-0.518318	0.0841179	-6.16181	7.19187e-10	1.32233e-08
yellow-e2	381.06	0.604228	0.0980957	6.15957	7.29423e-10	1.3387e-08
Dhc93AB	344.909	0.692246	0.112405	6.15849	7.34404e-10	1.34538e-08
His3.3B	41291.7	-0.293231	0.0476538	-6.15337	7.58554e-10	1.38709e-08
kirre	1808.03	-0.922303	0.149975	-6.1497	7.76311e-10	1.41698e-08
Ipp	2252.38	-0.399192	0.0649679	-6.14444	8.02443e-10	1.46202e-08
rig	3886.16	0.353465	0.0575562	6.1412	8.1898e-10	1.48944e-08
mRpL44	1046.31	0.383623	0.0625369	6.13434	8.55112e-10	1.55234e-08
CG12950	487.607	-0.867858	0.141619	-6.12814	8.89125e-10	1.61118e-08
Got2	3789.77	0.304746	0.0497635	6.12389	9.13184e-10	1.65179e-08
CG32354	627.87	-0.591313	0.0966122	-6.12048	9.32956e-10	1.6815e-08
Rab3	451.811	-0.832147	0.135959	-6.12055	9.32502e-10	1.6815e-08
CG30427	122.941	-0.982564	0.160933	-6.10544	1.0252e-09	1.84445e-08
Glut4EF	1983.1	-0.602908	0.0987765	-6.10376	1.03604e-09	1.86061e-08
yellow-e3	69.7171	1.25064	0.205008	6.10045	1.0577e-09	1.89611e-08
Nup107	2857.58	0.408107	0.0669481	6.09587	1.08842e-09	1.94771e-08
CG7728	2585.9	0.443172	0.0727149	6.09465	1.09675e-09	1.95633e-08
l(2)41Ab	147.616	0.911743	0.149599	6.0946	1.09713e-09	1.95633e-08
CG7006	845.385	0.395652	0.064927	6.09381	1.10257e-09	1.96253e-08
CG1671	2426.35	0.295154	0.0484398	6.09321	1.10666e-09	1.96632e-08
bys	1544.45	0.432185	0.0709947	6.08757	1.14635e-09	2.03326e-08
CG5642	10081.2	0.143587	0.0235902	6.08675	1.15229e-09	2.04019e-08
ppan	1092.33	0.385821	0.0634383	6.08182	1.18824e-09	2.10013e-08
CG40178	1173.85	-0.42991	0.0708027	-6.07194	1.26374e-09	2.22964e-08
CG3817	883.277	0.366909	0.0604328	6.07135	1.2684e-09	2.23394e-08
loco	4887.11	-0.413609	0.068155	-6.06865	1.28993e-09	2.26788e-08
roX1	13936.6	-1.35435	0.223279	-6.06573	1.31358e-09	2.30543e-08
SmG	1673.28	0.353142	0.0582229	6.06535	1.31665e-09	2.30679e-08
CG14509	207.894	-1.19755	0.197452	-6.06504	1.31917e-09	2.30718e-08
CG2225	3560.07	-0.342201	0.0564413	-6.06296	1.33643e-09	2.33329e-08
CG10713	96.4169	-1.35957	0.224839	-6.04685	1.47703e-09	2.57429e-08
Ptp4E	3836.86	-0.204537	0.03384	-6.04424	1.50117e-09	2.61182e-08
CG11563	816.232	0.437019	0.0723623	6.03932	1.54763e-09	2.688e-08
CG16947	586.007	-0.739857	0.122634	-6.03307	1.60871e-09	2.78926e-08
CG12288	972.101	0.381293	0.063272	6.02626	1.67799e-09	2.90437e-08
Lar	5789.74	-0.289924	0.0481137	-6.0258	1.68277e-09	2.90762e-08
unc-5	4460.84	-0.367503	0.0610119	-6.02345	1.70734e-09	2.94502e-08
luna	1838.9	-0.306127	0.0508684	-6.01802	1.76559e-09	3.04026e-08
CG42806	1952.14	0.242677	0.0403521	6.01398	1.81021e-09	3.1088e-08
Tig	1359.7	1.49501	0.248594	6.01386	1.81158e-09	3.1088e-08
wcd	1175.95	0.451349	0.0750632	6.01292	1.82208e-09	3.12148e-08
dUTPase	5381.43	0.398804	0.0665336	5.99402	2.04713e-09	3.50104e-08
stj	609.467	-1.02577	0.171201	-5.99158	2.07809e-09	3.54795e-08
lea	4048.14	0.433488	0.0724051	5.98699	2.13763e-09	3.6434e-08
CG6617	1961.2	0.319796	0.0534557	5.98244	2.19818e-09	3.74026e-08
Fen1	977.828	0.395166	0.0661224	5.97629	2.28278e-09	3.87764e-08
CG10638	2196.77	0.370306	0.0619787	5.97473	2.30468e-09	3.90823e-08
CG1665	1160.67	0.332519	0.055659	5.97421	2.31206e-09	3.91412e-08
CG7637	749.27	0.588072	0.0984707	5.97205	2.34295e-09	3.95974e-08
Ncc69	5790.41	0.271161	0.0454438	5.96694	2.4174e-09	4.07871e-08
CG32815	455.942	-1.02911	0.172494	-5.96607	2.43032e-09	4.09363e-08
RpI1	2938.11	0.433584	0.0726869	5.96509	2.44495e-09	4.11137e-08
disco-r	4185.82	0.49625	0.083201	5.96448	2.45421e-09	4.12004e-08
Nrt	14746.9	-0.568109	0.095495	-5.9491	2.69628e-09	4.51885e-08
glob1	358.822	0.533917	0.0897718	5.94749	2.72285e-09	4.55579e-08
CG9395	317.818	-0.849181	0.142998	-5.93843	2.87771e-09	4.80688e-08
Vha68-1	449.926	-0.698555	0.11764	-5.93806	2.88413e-09	4.80961e-08
smid	8598.07	0.266646	0.0449172	5.93639	2.9137e-09	4.85086e-08
CG10463	649.267	0.452495	0.0762437	5.93485	2.94121e-09	4.88854e-08
CG9004	797.491	0.481839	0.0812376	5.93124	3.00664e-09	4.98904e-08
CG7646	681.429	-0.728035	0.122755	-5.9308	3.01457e-09	4.99393e-08
CG2260	1105.52	0.411041	0.0694045	5.9224	3.17283e-09	5.24677e-08
Irk2	71.3048	-1.82683	0.308474	-5.92215	3.17765e-09	5.24677e-08
CG8170	1573.79	-0.531836	0.0898546	-5.91885	3.242e-09	5.34424e-08
tld	1258.32	1.01635	0.171756	5.91739	3.2709e-09	5.38305e-08
lola	27516.2	-0.356249	0.0602782	-5.91008	3.41939e-09	5.61821e-08
Roe1	911.385	0.375923	0.0636281	5.90812	3.46031e-09	5.67616e-08
unc-119	2965.75	-0.329484	0.0558151	-5.90314	3.56645e-09	5.84072e-08
CG1234	2039.92	0.286825	0.0486024	5.90145	3.60312e-09	5.89115e-08
baf	3283.26	0.312919	0.0530789	5.89535	3.73881e-09	6.10308e-08
brp	6007.93	-1.01791	0.172703	-5.894	3.7696e-09	6.14334e-08
CG7839	2323.82	0.402544	0.06835	5.88945	3.87475e-09	6.30448e-08
ko	9165.93	0.250139	0.0425318	5.88122	4.07256e-09	6.6156e-08
Ndc1	1923.66	0.244921	0.0416489	5.88061	4.08746e-09	6.62907e-08
CG32364	98.2571	0.981541	0.166975	5.87837	4.1433e-09	6.7088e-08
Csk	7706.17	-0.396563	0.0674678	-5.87781	4.15724e-09	6.72054e-08
CG15322	73.9317	1.32958	0.226236	5.87697	4.17841e-09	6.74391e-08
CG11370	393.336	1.58472	0.269737	5.87504	4.22733e-09	6.81191e-08
CG4998	65.1205	1.51839	0.258459	5.87478	4.23414e-09	6.81194e-08
chp	6919.62	-0.784211	0.133608	-5.86951	4.37094e-09	7.02078e-08
Rbp1	3304.06	0.265104	0.0451693	5.86912	4.38113e-09	7.02591e-08
gogo	3800.18	-0.827412	0.140987	-5.8687	4.39226e-09	7.03251e-08
aft	2326.15	0.306978	0.0523596	5.86288	4.54899e-09	7.27186e-08
Bili	413.882	-0.977582	0.166795	-5.86096	4.60195e-09	7.34484e-08
CG1910	11315.6	0.225202	0.038436	5.85915	4.65253e-09	7.41377e-08
Prp19	3205.55	0.284974	0.0486418	5.85862	4.66728e-09	7.42323e-08
Ts	907.195	0.561261	0.0958044	5.85841	4.67325e-09	7.42323e-08
CG7137	705.622	0.420872	0.0719297	5.85116	4.88146e-09	7.7417e-08
Cht7	517.34	0.971869	0.166162	5.84894	4.94729e-09	7.83373e-08
Nup154	5385.78	0.305564	0.0522725	5.84561	5.04729e-09	7.97949e-08
CG42402	117.217	0.898935	0.153806	5.84462	5.07739e-09	8.01445e-08
CR45108	22.3256	-2.00548	0.343389	-5.84025	5.21238e-09	8.21461e-08
asf1	1817.56	0.338455	0.0579562	5.83984	5.22511e-09	8.22177e-08
CG12817	31.1255	-1.73316	0.296816	-5.83918	5.24587e-09	8.24152e-08
CG15879	143.476	0.967751	0.165917	5.83274	5.45229e-09	8.55244e-08
dpr12	1358.77	-0.86109	0.147684	-5.83061	5.52254e-09	8.64911e-08
mura	7510.44	-0.432299	0.0741961	-5.82644	5.66219e-09	8.85401e-08
upd3	56.1496	1.97597	0.33918	5.82573	5.68627e-09	8.87783e-08
CG13690	555.221	0.570351	0.0979602	5.82228	5.80517e-09	9.02137e-08
CG7920	6511.18	-0.381173	0.065463	-5.82273	5.78943e-09	9.02137e-08
hng3	1937.78	-0.633704	0.108839	-5.8224	5.80093e-09	9.02137e-08
CG34247	61.7694	1.64541	0.282673	5.82089	5.85355e-09	9.0825e-08
brat	23575.8	-0.301474	0.0517982	-5.82016	5.87906e-09	9.10801e-08
trh	143.944	1.10014	0.189188	5.81505	6.06163e-09	9.37638e-08
pzg	14466.8	0.17487	0.0301026	5.80912	6.28027e-09	9.69964e-08
CG8172	276.661	0.815339	0.140409	5.80688	6.36471e-09	9.81495e-08
Scr	215.333	-1.16835	0.201356	-5.80241	6.5367e-09	1.00647e-07
Ptp99A	4218.99	-0.411575	0.0709901	-5.79764	6.7255e-09	1.03396e-07
CG17321	196.674	-1.21078	0.208852	-5.79729	6.73959e-09	1.03454e-07
verm	35982.5	-0.472837	0.0816187	-5.79325	6.90384e-09	1.05813e-07
Syt4	2687.17	-0.739168	0.127612	-5.79232	6.94201e-09	1.06236e-07
CG18178	1336.25	0.408867	0.0705936	5.79184	6.96175e-09	1.06376e-07
U26	916.178	-0.410241	0.0708435	-5.7908	7.00499e-09	1.06874e-07
orb2	359.02	-0.532435	0.0920717	-5.78283	7.34529e-09	1.11896e-07
myo	4087.12	-0.220543	0.0381424	-5.7821	7.37728e-09	1.12213e-07
CG34355	1586.87	-0.79377	0.1373	-5.78129	7.41285e-09	1.12583e-07
CG43340	1540.82	-0.582347	0.10077	-5.77896	7.5163e-09	1.13982e-07
axo	221.034	-0.732855	0.126857	-5.77704	7.60272e-09	1.15119e-07
GstE3	89.7823	1.3354	0.231323	5.7729	7.79176e-09	1.17803e-07
CG32206	371.294	-0.926943	0.160611	-5.77136	7.86326e-09	1.1857e-07
CG9572	176.779	1.28411	0.2225	5.7713	7.86605e-09	1.1857e-07
Rif1	2769.92	0.451879	0.0783509	5.76737	8.05184e-09	1.21188e-07
CG12592	105.775	0.982317	0.170388	5.76517	8.15773e-09	1.22598e-07
Dyrk3	6229.48	-0.266397	0.0462347	-5.76184	8.31995e-09	1.24849e-07
ecd	2206.78	0.251464	0.0436492	5.76103	8.36022e-09	1.25266e-07
CG4341	420.681	-1.02643	0.178289	-5.75711	8.55684e-09	1.27687e-07
Mms19	1874.64	0.282	0.0489835	5.75704	8.55995e-09	1.27687e-07
Nup75	2271.9	0.254349	0.04418	5.75711	8.55637e-09	1.27687e-07
qvr	218.131	-1.18425	0.205735	-5.7562	8.6028e-09	1.28136e-07
side	1309.3	-0.687338	0.11963	-5.74551	9.16456e-09	1.36301e-07
St2	3915.34	-0.84122	0.146458	-5.74375	9.26017e-09	1.37519e-07
Bsg	7482.35	-0.242505	0.0422348	-5.74184	9.36512e-09	1.38872e-07
ras	5523.31	0.248292	0.0432587	5.73971	9.48394e-09	1.40427e-07
CG6426	129.763	1.0506	0.183082	5.73843	9.5561e-09	1.41287e-07
nwk	220.388	-0.915711	0.159631	-5.73642	9.67006e-09	1.42761e-07
FeCH	1556.44	0.259512	0.0452507	5.73499	9.75204e-09	1.43549e-07
rept	3107.29	0.293272	0.0511372	5.73501	9.75068e-09	1.43549e-07
CG32214	11.5659	2.49761	0.435826	5.73074	9.99907e-09	1.4697e-07
CG32982	2786.34	0.27526	0.0480472	5.72894	1.01061e-08	1.48326e-07
CG9853	1496.06	0.334842	0.0584707	5.72666	1.02424e-08	1.50108e-07
CG12269	56.2123	-1.48322	0.259073	-5.72509	1.0338e-08	1.51287e-07
CG32793	173.987	1.27345	0.222508	5.72316	1.04562e-08	1.52692e-07
CG7182	1791.57	0.479669	0.0838139	5.72302	1.04644e-08	1.52692e-07
CG8064	1697.56	0.407198	0.0711632	5.72204	1.05254e-08	1.53359e-07
ss	2130.39	0.44212	0.0773738	5.71408	1.10296e-08	1.60473e-07
syd	2581.22	-0.236221	0.041367	-5.71038	1.12727e-08	1.63773e-07
Caps	2046.36	-0.855932	0.149948	-5.70818	1.14189e-08	1.65657e-07
NKAIN	8130.5	-0.211267	0.0370557	-5.70132	1.18885e-08	1.7222e-07
CG31712	3326.45	-0.442118	0.0775754	-5.6992	1.20369e-08	1.74118e-07
CG1218	1213.79	0.321483	0.0564123	5.69882	1.20641e-08	1.74261e-07
Elp2	2074.85	0.263336	0.0462154	5.69803	1.21203e-08	1.74821e-07
LSm7	1424.03	0.379107	0.0665714	5.69475	1.23555e-08	1.77959e-07
CG8003	2027.73	0.28693	0.0503892	5.69428	1.23894e-08	1.78192e-07
U2A	1068.86	0.302569	0.0531743	5.69014	1.26937e-08	1.82306e-07
CG11360	11012	-0.327461	0.0575653	-5.68851	1.28151e-08	1.83594e-07
CRMP	1056.53	-0.557895	0.0980793	-5.6882	1.28383e-08	1.83594e-07
Dscam4	516.895	-1.24897	0.21959	-5.68774	1.2873e-08	1.83594e-07
Prat	2354.61	0.240443	0.0422712	5.6881	1.2846e-08	1.83594e-07
Ski6	567.231	0.453227	0.0796886	5.68748	1.28931e-08	1.83594e-07
dyl	230.627	-1.24488	0.218871	-5.68771	1.28751e-08	1.83594e-07
CG1402	47.9713	-1.70771	0.300325	-5.68621	1.29888e-08	1.84434e-07
CenG1A	3822.77	-0.584965	0.102873	-5.68627	1.29847e-08	1.84434e-07
CG13650	143.027	-0.996801	0.17534	-5.68496	1.30844e-08	1.85529e-07
DIP1	10969.6	-0.283864	0.0500089	-5.67627	1.3766e-08	1.94918e-07
CG2691	3696.39	0.399847	0.07045	5.67561	1.38197e-08	1.95402e-07
CG43366	5431.45	-0.896617	0.158015	-5.67425	1.39296e-08	1.96403e-07
CSN5	2145.9	0.236579	0.0416932	5.6743	1.39258e-08	1.96403e-07
vsg	14368.6	-0.214359	0.0377894	-5.67246	1.4076e-08	1.98189e-07
Pka-C1	6461.79	-0.341837	0.0602716	-5.67161	1.41458e-08	1.98893e-07
CG11107	5091.21	0.211414	0.0372782	5.67125	1.41763e-08	1.99043e-07
sip2	4204.76	0.376867	0.0664857	5.66839	1.44145e-08	2.02105e-07
CrzR	42.8662	-1.60845	0.283836	-5.66684	1.45455e-08	2.03657e-07
CG13332	12.192	2.48134	0.437924	5.66615	1.46045e-08	2.04199e-07
Kr-h1	2040.88	-0.270007	0.0476855	-5.66225	1.49402e-08	2.08602e-07
Pli	5974.87	-0.235108	0.0415952	-5.65229	1.58324e-08	2.20752e-07
Src64B	5583.77	-0.388853	0.0689501	-5.63963	1.7042e-08	2.37288e-07
CR45339	10.8687	-2.45706	0.436178	-5.63316	1.76936e-08	2.4602e-07
CG5204	44.3918	1.51839	0.270421	5.61491	1.96668e-08	2.73077e-07
stau	5886.84	-0.186715	0.0332652	-5.61292	1.98938e-08	2.75848e-07
CG10336	435.044	0.609967	0.108689	5.61206	1.9993e-08	2.76841e-07
Nup58	1143.93	0.453819	0.0808759	5.61131	2.00805e-08	2.77669e-07
Ih	338.972	-0.757707	0.135198	-5.60445	2.08923e-08	2.88497e-07
CTPsyn	3647.59	0.401131	0.0716064	5.60189	2.12033e-08	2.91989e-07
Tbce	2276.96	0.261024	0.0465939	5.60211	2.11761e-08	2.91989e-07
CG4829	121.831	1.14462	0.204419	5.59939	2.15113e-08	2.9542e-07
Gnf1	3163.69	0.334038	0.059656	5.5994	2.1509e-08	2.9542e-07
Ugt86Da	1726.99	0.32703	0.0584128	5.5986	2.16088e-08	2.96353e-07
CG7744	1304.01	0.354239	0.0632799	5.59797	2.16877e-08	2.9703e-07
VhaM9.7-a	99.9513	-0.917961	0.163989	-5.59771	2.17202e-08	2.9707e-07
SPR	143.957	-1.65196	0.295513	-5.59013	2.26905e-08	3.09919e-07
Caf1	7123.78	0.215192	0.0385013	5.58922	2.28087e-08	3.11109e-07
Sp212	45.8314	1.48669	0.266332	5.58208	2.37656e-08	3.23721e-07
CG10262	98.225	-1.17632	0.210748	-5.58164	2.3826e-08	3.24105e-07
CG11247	1331.23	-0.288261	0.0516516	-5.58088	2.39303e-08	3.24832e-07
nudC	2773.3	0.352328	0.0631324	5.58078	2.39442e-08	3.24832e-07
CG5728	3329.46	0.391428	0.0701685	5.57839	2.42751e-08	3.28876e-07
opa	1437.92	0.534734	0.0958637	5.57807	2.43205e-08	3.29047e-07
CG1575	1160.83	0.401944	0.0720698	5.57715	2.4449e-08	3.30138e-07
CR43241	369.785	-0.600611	0.107694	-5.57702	2.44669e-08	3.30138e-07
CG12301	1212.62	0.505474	0.0907103	5.5724	2.51257e-08	3.38573e-07
jing	8327.87	0.223828	0.0402696	5.55824	2.72503e-08	3.6671e-07
Oatp30B	4588.38	-0.504892	0.0908585	-5.5569	2.746e-08	3.69038e-07
CG5455	429.365	-0.702778	0.126486	-5.55617	2.75754e-08	3.70093e-07
Pole2	508.424	0.537086	0.0967233	5.55281	2.81117e-08	3.76787e-07
CG43778	766.431	0.855873	0.15455	5.53785	3.0621e-08	4.09873e-07
CG9987	1908.64	0.255902	0.0463074	5.52616	3.27324e-08	4.37551e-07
CR43751	124.815	-0.982821	0.178229	-5.51438	3.50019e-08	4.67266e-07
pan	7731.5	-0.4432	0.0805287	-5.50362	3.72073e-08	4.96048e-07
CG30349	2257.15	0.402914	0.073218	5.50293	3.73522e-08	4.9732e-07
CG43324	121.447	-1.12285	0.204152	-5.50008	3.79625e-08	5.04775e-07
CG5096	227.492	-0.753269	0.13703	-5.49711	3.86066e-08	5.12661e-07
geminin	2872.92	0.255656	0.0466012	5.48603	4.11058e-08	5.45126e-07
Fas1	21935.4	-0.269928	0.0492059	-5.48568	4.11892e-08	5.45512e-07
CG7991	2689.97	-0.568526	0.103656	-5.48472	4.14127e-08	5.4775e-07
Ocho	744.208	-0.508008	0.0927037	-5.47991	4.25547e-08	5.62114e-07
fra	14001.8	-0.320377	0.0584784	-5.47855	4.28824e-08	5.65698e-07
CG11486	11705.6	-0.341814	0.0624305	-5.47512	4.37221e-08	5.76019e-07
spict	1807.55	-0.432229	0.0789889	-5.47202	4.44936e-08	5.85415e-07
fbp	2415.42	0.43289	0.0791822	5.46701	4.57696e-08	6.01415e-07
CG16717	776.815	-0.411591	0.0753023	-5.46585	4.60696e-08	6.03776e-07
CG16791	8707.44	-0.258484	0.0472904	-5.46588	4.60605e-08	6.03776e-07
Gr61a	113.892	-1.49484	0.27395	-5.45661	4.8532e-08	6.35219e-07
Octbeta3R	207.204	-1.17495	0.215355	-5.45587	4.87331e-08	6.36612e-07
stmA	1517.78	-0.260436	0.047736	-5.45575	4.87652e-08	6.36612e-07
CG7906	624.888	-1.10867	0.203219	-5.45551	4.88332e-08	6.36671e-07
CG17121	1225.75	-0.651419	0.119431	-5.45435	4.91517e-08	6.39992e-07
CG32486	2884.94	-0.390015	0.0715134	-5.45373	4.93237e-08	6.414e-07
Ugt86Di	1926.53	0.595579	0.109239	5.45206	4.97908e-08	6.46637e-07
Slbp	1172.19	0.401027	0.0736082	5.44813	5.09015e-08	6.60207e-07
Grip71	1402.39	0.404969	0.0743832	5.44436	5.19929e-08	6.73493e-07
Inr-a	8234.67	-0.212722	0.0390803	-5.4432	5.23333e-08	6.77028e-07
CG12594	45.3295	1.69994	0.312466	5.44041	5.31595e-08	6.86831e-07
Ent3	190.266	-0.978815	0.180022	-5.4372	5.41241e-08	6.98396e-07
CG7275	1336.84	0.284112	0.0522832	5.4341	5.50741e-08	7.09742e-07
CG11700	174.678	1.27828	0.235243	5.43387	5.51448e-08	7.09742e-07
CG9330	3775.5	0.191359	0.0352366	5.43069	5.61373e-08	7.2159e-07
CG13516	275.288	0.619827	0.114164	5.42926	5.65897e-08	7.25548e-07
dysc	1322.08	-0.804976	0.148264	-5.42934	5.65641e-08	7.25548e-07
CG3961	2358.69	-0.548346	0.101093	-5.42415	5.82295e-08	7.45619e-07
Dif	954.395	0.647197	0.119389	5.42091	5.92968e-08	7.58319e-07
ppl	577.2	0.431839	0.0796829	5.41947	5.97766e-08	7.63483e-07
CG7166	491.932	-0.836563	0.154396	-5.41828	6.01755e-08	7.67601e-07
PICK1	221.139	-0.825469	0.152439	-5.41508	6.12626e-08	7.80476e-07
CG14230	1147.15	0.396669	0.073261	5.41446	6.14728e-08	7.81171e-07
nAChRalpha4	167.844	-0.885675	0.16357	-5.41466	6.14039e-08	7.81171e-07
CG42322	108.794	-1.02201	0.188765	-5.41418	6.15712e-08	7.81433e-07
CG6329	1213.72	-0.859097	0.158735	-5.41215	6.22731e-08	7.89343e-07
CG18273	1982.37	0.317016	0.0585845	5.41126	6.25838e-08	7.92281e-07
GstE6	54.1692	1.37418	0.253992	5.41032	6.29129e-08	7.95444e-07
CG8929	7810.39	-0.235349	0.0435232	-5.40745	6.393e-08	8.07287e-07
CG9380	185.462	-0.685491	0.126792	-5.40641	6.43005e-08	8.10945e-07
tey	31.177	2.12888	0.394158	5.4011	6.62349e-08	8.34293e-07
mdlc	457.31	0.461883	0.0855574	5.39851	6.71952e-08	8.45329e-07
CG6055	46.6703	-1.80687	0.335301	-5.3888	7.09293e-08	8.91188e-07
CG8888	269.002	1.4306	0.265534	5.38762	7.13957e-08	8.95927e-07
Dip3	277.288	-0.822548	0.152705	-5.38651	7.18372e-08	9.00342e-07
CG2982	1766.45	0.346186	0.0642879	5.38494	7.24708e-08	9.0715e-07
mad2	939.603	0.400498	0.0743943	5.38345	7.30724e-08	9.13541e-07
gol	301.744	-1.0188	0.189331	-5.38106	7.4047e-08	9.24574e-07
srpk79D	515.22	-0.886104	0.164757	-5.37823	7.52215e-08	9.38073e-07
Osi7	190.54	-1.97568	0.367529	-5.37559	7.63342e-08	9.50768e-07
CG42324	1222.37	-0.679414	0.126449	-5.37301	7.74331e-08	9.6326e-07
Bin1	1525.65	0.256909	0.047872	5.36658	8.02422e-08	9.96969e-07
CG12018	729.558	0.448597	0.0836195	5.36474	8.1065e-08	1.00595e-06
CG15803	117.036	-1.16809	0.217914	-5.36031	8.30773e-08	1.02965e-06
Ada2a	570.225	0.498733	0.0931529	5.35392	8.60707e-08	1.06543e-06
Su(var)205	10166.4	0.210341	0.0392929	5.35317	8.64258e-08	1.06851e-06
kst	34229.9	-0.404239	0.0755312	-5.35195	8.70131e-08	1.07445e-06
GstT1	1367.35	0.325382	0.0608199	5.34993	8.79889e-08	1.08516e-06
scra	9364.34	0.313528	0.058749	5.33674	9.46303e-08	1.16564e-06
CG3756	790.088	0.333795	0.062665	5.32666	1.00035e-07	1.2307e-06
Rrp46	563.875	0.523416	0.098303	5.32452	1.01221e-07	1.24376e-06
Rrp1	6161.94	0.212103	0.0398555	5.32181	1.02742e-07	1.26091e-06
CG11164	520.705	0.528655	0.0993434	5.32149	1.02921e-07	1.26156e-06
CG8939	2613.55	0.410512	0.0772041	5.31723	1.0536e-07	1.28989e-06
CG1142	1948.25	0.342399	0.064418	5.31528	1.06496e-07	1.30221e-06
CG1041	3268.83	-0.382697	0.072025	-5.3134	1.07601e-07	1.31412e-06
CG6540	1277.07	0.302835	0.0569984	5.31305	1.07806e-07	1.31503e-06
kz	1094.68	0.334529	0.0629971	5.31023	1.09488e-07	1.33392e-06
CR44380	10.0049	-2.2874	0.430805	-5.30959	1.0987e-07	1.33695e-06
CG13850	1060.55	0.352446	0.066444	5.30441	1.13037e-07	1.37383e-06
Tina-1	4464.19	0.39065	0.0736851	5.30162	1.14779e-07	1.39331e-06
CR43685	770.49	-0.419218	0.0790925	-5.30035	1.15584e-07	1.40138e-06
CG4849	2929.05	0.294622	0.0556356	5.29557	1.18648e-07	1.43679e-06
CG12071	903.378	-0.905146	0.170983	-5.29377	1.19818e-07	1.44922e-06
CG32100	678.198	-0.388109	0.0733302	-5.29263	1.20571e-07	1.45482e-06
Nuf2	520.578	0.437134	0.0825901	5.29282	1.20447e-07	1.45482e-06
Nup62	2477.19	0.224856	0.0425033	5.29031	1.2211e-07	1.47162e-06
CG11584	76.9799	1.05021	0.198818	5.28229	1.27582e-07	1.53572e-06
CG12814	7069.93	-0.196261	0.0371814	-5.27847	1.3027e-07	1.5662e-06
Pvf1	592.683	0.538073	0.101961	5.27726	1.31129e-07	1.57464e-06
siz	4768.51	-0.372626	0.0706127	-5.27703	1.31293e-07	1.57474e-06
sle	5653.77	0.368128	0.0697672	5.27652	1.31657e-07	1.57722e-06
elav	7474.67	-0.62426	0.118323	-5.2759	1.32109e-07	1.58074e-06
DAAM	4815.68	-0.292338	0.0554126	-5.27566	1.32279e-07	1.58089e-06
CG31038	5419.74	-0.48615	0.0921708	-5.27444	1.3316e-07	1.58953e-06
tsu	1969.43	0.273566	0.0518719	5.27388	1.33569e-07	1.59252e-06
CG14567	303.802	0.793014	0.150621	5.26497	1.40215e-07	1.66788e-06
CG42321	2185.25	-0.446576	0.0848214	-5.2649	1.40267e-07	1.66788e-06
CG5873	2243.05	-1.01154	0.192135	-5.26474	1.40389e-07	1.66788e-06
CG8326	726.537	0.326561	0.0620368	5.26399	1.40959e-07	1.67268e-06
pic	6436.97	0.295718	0.0561962	5.26223	1.42315e-07	1.68678e-06
ect	698.088	-1.37422	0.261171	-5.26177	1.42678e-07	1.68909e-06
CG4159	768.359	0.404819	0.0769398	5.2615	1.42884e-07	1.68953e-06
Rop	3523.71	-0.229801	0.0436969	-5.25899	1.44852e-07	1.70877e-06
S6k	3994.02	0.207249	0.0394086	5.25899	1.44852e-07	1.70877e-06
Nat1	6395.7	0.295965	0.0562817	5.25864	1.45126e-07	1.70999e-06
CG14544	463.273	0.400299	0.0761478	5.25687	1.46526e-07	1.72447e-06
CG32085	209.246	-1.18765	0.225948	-5.25629	1.4699e-07	1.72791e-06
CG1674	390.067	0.844342	0.160661	5.25542	1.47687e-07	1.73407e-06
dock	3822.34	-0.239061	0.045509	-5.25305	1.49598e-07	1.75445e-06
Utx	3661.21	-0.222078	0.0423324	-5.24606	1.55387e-07	1.82022e-06
dah	1066.15	0.389807	0.0744144	5.23832	1.62041e-07	1.89595e-06
Dph5	1750.19	0.299157	0.0571358	5.23589	1.64193e-07	1.9189e-06
SmF	1627.14	0.379561	0.0725592	5.23106	1.68545e-07	1.96747e-06
kuz	10129.1	-0.160241	0.0306517	-5.22782	1.7152e-07	1.99987e-06
CG6424	2215.09	-0.402838	0.077115	-5.22386	1.75227e-07	2.04072e-06
Rpd3	10327.2	0.29879	0.0572186	5.2219	1.77094e-07	2.06008e-06
Cbl	3843.4	-0.230983	0.0442447	-5.22058	1.78362e-07	2.07243e-06
Vha100-1	4368.81	-0.282232	0.0540981	-5.21703	1.8181e-07	2.11005e-06
CG34117	277.982	0.558442	0.107347	5.20223	1.96915e-07	2.28271e-06
CG8726	1849.97	-0.298034	0.0573054	-5.2008	1.98435e-07	2.29768e-06
Cbp80	6184.28	0.183314	0.0352517	5.20013	1.99145e-07	2.30325e-06
unc-4	1082.03	0.577473	0.111094	5.19807	2.01369e-07	2.32629e-06
Sas10	1252.4	0.42564	0.081888	5.19783	2.0163e-07	2.32662e-06
CG17270	140.803	-1.1221	0.215924	-5.19674	2.02817e-07	2.33763e-06
Dscam1	4325.25	-0.422993	0.081442	-5.19379	2.0605e-07	2.37218e-06
CG44325	4360.67	0.373025	0.0718915	5.18872	2.1174e-07	2.43489e-06
Tsp26A	1425.41	-0.305598	0.0590428	-5.17587	2.26848e-07	2.60563e-06
Nup37	684.515	0.455562	0.0880303	5.17506	2.27841e-07	2.61406e-06
CG7845	1336.55	0.306741	0.0592915	5.17344	2.29818e-07	2.62772e-06
CstF-50	849.058	0.335682	0.0648826	5.17368	2.29531e-07	2.62772e-06
Rs1	2176.71	0.302038	0.0583808	5.17358	2.2965e-07	2.62772e-06
CG9596	1178.1	0.275757	0.0533083	5.17286	2.30533e-07	2.6329e-06
msl-2	2042.63	-0.501518	0.0969871	-5.17097	2.32878e-07	2.65666e-06
CG14446	5871.78	-0.33866	0.0655615	-5.16553	2.39759e-07	2.73206e-06
Sptr	1031.39	0.289224	0.0560279	5.16215	2.44135e-07	2.77877e-06
mst	973.866	0.408655	0.0791749	5.16143	2.45075e-07	2.78631e-06
nrm	5340.19	-0.674284	0.13072	-5.15824	2.49285e-07	2.83096e-06
CG5800	1244.86	0.421397	0.0817286	5.15605	2.52217e-07	2.86102e-06
didum	5232.59	-0.397657	0.0771502	-5.15433	2.54543e-07	2.88415e-06
gish	11270.4	-0.258203	0.0501815	-5.14539	2.66967e-07	3.02151e-06
alphaTub84D	7989.52	0.297466	0.0578226	5.14446	2.68286e-07	3.03302e-06
CG9935	2376.04	-0.875122	0.17016	-5.14292	2.70497e-07	3.05458e-06
wkd	1122.71	-0.29335	0.0570637	-5.14075	2.73649e-07	3.0867e-06
CG42404	495.289	-0.695832	0.135432	-5.13787	2.77875e-07	3.13085e-06
CG7852	2940.78	-0.306133	0.0596512	-5.13205	2.86603e-07	3.22557e-06
cpo	9109.77	-0.641238	0.125054	-5.12768	2.9334e-07	3.2977e-06
Lcp65Ae	15.0363	2.14165	0.417721	5.12699	2.94413e-07	3.30606e-06
CG33978	20725.2	-0.381896	0.0745564	-5.12224	3.0193e-07	3.38667e-06
CG6066	829.031	0.311048	0.0607319	5.12167	3.02848e-07	3.39318e-06
CG11180	913.976	0.331742	0.0647773	5.12127	3.0349e-07	3.39658e-06
Sema-1b	15869.8	-0.156572	0.0306435	-5.10946	3.23077e-07	3.61177e-06
CG8192	69.7469	1.04308	0.204247	5.10694	3.27426e-07	3.65632e-06
Cpsf100	1646.88	0.278108	0.0544683	5.10586	3.29294e-07	3.6731e-06
Zasp52	7378.2	-0.244075	0.0478363	-5.10229	3.35564e-07	3.73887e-06
Ciao1	1222.94	0.368862	0.0723332	5.09948	3.40587e-07	3.78853e-06
Dh31-R	244.826	-0.605429	0.118726	-5.09938	3.40775e-07	3.78853e-06
CG4612	6530.7	-0.229799	0.0450703	-5.09868	3.42036e-07	3.79834e-06
glu	4299.15	0.348262	0.0683468	5.09551	3.47809e-07	3.85818e-06
GEFmeso	5343.93	-0.394404	0.0774283	-5.0938	3.50959e-07	3.88882e-06
Bub3	4655.29	0.252877	0.0496536	5.09284	3.52749e-07	3.90435e-06
CG2107	1470.85	0.281086	0.0552023	5.09192	3.54464e-07	3.91901e-06
CG13284	679.775	-1.10182	0.216509	-5.08901	3.59946e-07	3.97524e-06
CG42747	4687.68	-0.4336	0.0852191	-5.08807	3.6173e-07	3.98983e-06
DNApol-delta	1381.6	0.493139	0.096924	5.08789	3.62061e-07	3.98983e-06
REG	6612.65	0.264265	0.0519759	5.08437	3.68852e-07	4.06021e-06
Got1	3422.86	-0.2062	0.040569	-5.08271	3.72091e-07	4.09137e-06
mys	11155.3	-0.146341	0.0288043	-5.08051	3.7642e-07	4.13444e-06
Sytbeta	248.024	-1.16361	0.229126	-5.07848	3.80471e-07	4.17437e-06
CG10440	4785.62	0.517967	0.102066	5.07485	3.87804e-07	4.25018e-06
Gyc-89Da	29.9172	-1.74958	0.344821	-5.07387	3.89795e-07	4.2627e-06
qkr58E-3	4331.93	-0.439681	0.0866549	-5.07393	3.89673e-07	4.2627e-06
Aats-cys	2399.54	0.32236	0.0635522	5.07237	3.92892e-07	4.29031e-06
CG4594	263.318	-0.804667	0.158642	-5.07223	3.93175e-07	4.29031e-06
spirit	504.647	-0.51593	0.101749	-5.07059	3.96575e-07	4.32271e-06
Pbp45	255.837	0.512473	0.10108	5.07	3.97826e-07	4.32695e-06
hoe1	69.8518	1.16819	0.230405	5.07015	3.97495e-07	4.32695e-06
roX2	308.956	-1.44468	0.285281	-5.06405	4.10432e-07	4.4582e-06
toy	13828	-0.348621	0.0688444	-5.06389	4.10782e-07	4.4582e-06
CG8142	902.948	0.307977	0.0608372	5.06232	4.14192e-07	4.48551e-06
Ns4	1435.61	-0.275701	0.0544607	-5.06238	4.14063e-07	4.48551e-06
CG8475	1398.76	-0.364044	0.0719162	-5.06206	4.14748e-07	4.4867e-06
CG11777	462.153	0.406558	0.0803414	5.06038	4.18422e-07	4.51866e-06
CG32645	404.829	-1.02769	0.20309	-5.0603	4.18603e-07	4.51866e-06
GATAd	2594.06	-0.226883	0.0448433	-5.05945	4.20473e-07	4.53397e-06
Spn55B	691.528	0.32799	0.0648454	5.05804	4.23593e-07	4.56271e-06
CG14057	314.138	0.54081	0.106957	5.05631	4.27442e-07	4.59924e-06
Unr	14747.1	-0.287517	0.0568786	-5.05493	4.30541e-07	4.62762e-06
Flo2	1696.5	-0.325635	0.0644221	-5.05471	4.31038e-07	4.62801e-06
MED26	8984.47	-0.144051	0.0285097	-5.0527	4.35609e-07	4.6721e-06
CG42678	3640.4	0.241478	0.0477947	5.05241	4.36278e-07	4.67428e-06
CG1494	48.0412	2.15622	0.426841	5.05157	4.38201e-07	4.68987e-06
CR43727	128.674	-0.82526	0.163576	-5.04512	4.53244e-07	4.8457e-06
CG1648	1942.64	0.643556	0.127583	5.0442	4.55428e-07	4.86387e-06
Cwc25	878.954	0.31133	0.0618658	5.03234	4.84536e-07	5.16924e-06
CG30460	963.549	-0.648766	0.128952	-5.03108	4.87717e-07	5.19765e-06
CG10565	4646.77	0.29191	0.0580644	5.02735	4.97295e-07	5.29411e-06
CG10672	638.102	0.391383	0.0778592	5.0268	4.9873e-07	5.30376e-06
msd5	848.357	0.290569	0.0578124	5.02606	5.00649e-07	5.31853e-06
Scgbeta	121.125	-1.1226	0.223372	-5.0257	5.016e-07	5.323e-06
CG4050	4022.39	-0.2561	0.0510007	-5.0215	5.12702e-07	5.43507e-06
dgt4	317.998	0.600365	0.119587	5.02034	5.15805e-07	5.4622e-06
Phk-3	1362.04	-0.59717	0.118983	-5.01894	5.19579e-07	5.49637e-06
l(2)k14710	1540.68	-0.281483	0.0560991	-5.01761	5.23181e-07	5.52865e-06
Aplip1	1284.09	-0.551619	0.109979	-5.01569	5.28435e-07	5.5783e-06
amon	721.718	-0.824589	0.164439	-5.01456	5.31552e-07	5.60531e-06
CG8483	2479.61	0.666921	0.133119	5.00997	5.44386e-07	5.73151e-06
Trap1	1909.75	0.277699	0.0554304	5.00987	5.44662e-07	5.73151e-06
CG7080	208.216	0.786564	0.157013	5.00954	5.4559e-07	5.73526e-06
CG9510	193.345	0.817751	0.163263	5.00881	5.47684e-07	5.75065e-06
Sirup	1231.38	-0.548008	0.109413	-5.00863	5.48199e-07	5.75065e-06
CG13875	506.967	-0.582871	0.116415	-5.00684	5.53295e-07	5.79805e-06
CG2258	1679.38	-0.244271	0.048802	-5.00534	5.57635e-07	5.83744e-06
Chd64	10800.4	-0.125705	0.0251299	-5.0022	5.66786e-07	5.92705e-06
CG34384	236.639	-0.744787	0.149021	-4.99787	5.79663e-07	6.0554e-06
ebd2	417.683	-0.849755	0.170093	-4.99584	5.85809e-07	6.11324e-06
CG14183	32.0162	1.38745	0.277851	4.99349	5.92986e-07	6.18171e-06
dpr	279.992	-0.795033	0.159261	-4.99203	5.97488e-07	6.22219e-06
sv	1057.47	-1.0029	0.200956	-4.99063	6.01841e-07	6.26102e-06
Ssb-c31a	1181.66	0.311037	0.0623758	4.98651	6.14813e-07	6.38934e-06
CG31548	602.533	0.377945	0.0758036	4.98585	6.16906e-07	6.40446e-06
CG9643	687.581	0.341574	0.0685813	4.98058	6.33942e-07	6.57453e-06
CG5535	466.196	0.794686	0.159614	4.97878	6.39847e-07	6.62892e-06
dpr8	166.949	-0.962304	0.193321	-4.97777	6.43224e-07	6.65704e-06
CG17374	104.812	1.73346	0.348256	4.97755	6.4394e-07	6.65759e-06
CG9813	223.216	-0.712646	0.143291	-4.97343	6.57801e-07	6.79389e-06
CG42675	256.83	0.993647	0.199968	4.96904	6.72857e-07	6.94225e-06
unk	4865.27	-0.288469	0.0580802	-4.96673	6.80914e-07	7.01816e-06
wech	5910.1	-0.383254	0.077207	-4.96398	6.90614e-07	7.11085e-06
CG32850	728.922	-0.365386	0.0736274	-4.96264	6.95401e-07	7.1528e-06
CR45340	10.3116	-2.11656	0.426769	-4.9595	7.06761e-07	7.2622e-06
dpr11	104.657	-1.13593	0.229104	-4.95815	7.11664e-07	7.30511e-06
D19A	2311.47	-0.196545	0.0397286	-4.94718	7.52965e-07	7.72115e-06
CG32706	24.1363	-1.66588	0.336817	-4.94594	7.57758e-07	7.76238e-06
Ndfip	1533.25	-0.266643	0.0539389	-4.94342	7.67653e-07	7.85573e-06
CG8920	2624.9	-0.190842	0.0386117	-4.9426	7.70858e-07	7.88049e-06
Ank	17789.9	-0.199478	0.0403786	-4.94018	7.80493e-07	7.96596e-06
RPA3	1000.56	0.300261	0.0607804	4.94011	7.80805e-07	7.96596e-06
CG30392	613.761	-0.450548	0.091241	-4.938	7.89277e-07	8.04421e-06
pUf68	9898.96	-0.121592	0.0246302	-4.93671	7.94506e-07	8.0893e-06
neur	1971.86	-0.502116	0.101756	-4.93451	8.03504e-07	8.17262e-06
Slip1	5175.51	-0.19941	0.0404753	-4.92671	8.36268e-07	8.49726e-06
CG45050	13903.6	-0.232264	0.0471652	-4.92449	8.45821e-07	8.58564e-06
GstS1	14087.3	-0.227859	0.0462794	-4.92356	8.4982e-07	8.61752e-06
CG3071	1122.4	0.34006	0.069255	4.91026	9.0956e-07	9.2122e-06
InR	5841.35	-0.293076	0.0596883	-4.9101	9.103e-07	9.2122e-06
mRpL11	410.421	0.39293	0.0801059	4.90513	9.33669e-07	9.43918e-06
CG33543	52.8633	-1.13238	0.230972	-4.90267	9.45409e-07	9.54825e-06
CG9760	106.702	-0.935304	0.190805	-4.90189	9.49209e-07	9.57699e-06
betaTub97EF	2057.65	0.52571	0.10727	4.90081	9.54409e-07	9.61979e-06
Mcm2	3777.41	0.417271	0.0851727	4.89912	9.62667e-07	9.69329e-06
CG3045	658.175	0.331486	0.0676845	4.89752	9.70523e-07	9.7626e-06
Orct2	1341.98	0.362165	0.0739794	4.89548	9.80675e-07	9.85485e-06
CG5835	1512.91	-0.473826	0.0968019	-4.8948	9.8407e-07	9.87908e-06
CG3097	1272.14	-0.292398	0.059742	-4.89435	9.863e-07	9.8817e-06
Taz	600.214	0.361217	0.0738022	4.8944	9.86063e-07	9.8817e-06
CG14082	53.0929	1.13036	0.231129	4.89059	1.00535e-06	1.00625e-05
CG11148	12455.9	-0.149982	0.0306701	-4.89018	1.00745e-06	1.00735e-05
CG12054	4620.57	-0.234539	0.0479682	-4.88947	1.01108e-06	1.00897e-05
mRpS35	802.896	0.342782	0.0701051	4.88954	1.0107e-06	1.00897e-05
Lim3	639.489	-0.695052	0.142161	-4.8892	1.01246e-06	1.00934e-05
Gbeta5	204.914	-0.834261	0.170674	-4.88805	1.0184e-06	1.01425e-05
PIP5K59B	521.84	-0.851104	0.174178	-4.88641	1.02692e-06	1.02173e-05
CG6184	308.347	-0.80596	0.165001	-4.88458	1.03648e-06	1.0292e-05
Cht2	8245.75	-0.117267	0.0240074	-4.88462	1.03631e-06	1.0292e-05
gig	3635.78	-0.271581	0.0556455	-4.88056	1.05784e-06	1.04937e-05
Nup54	1336.45	0.234433	0.0480747	4.87642	1.08026e-06	1.07055e-05
repo	618.604	-0.48297	0.0990767	-4.87471	1.0897e-06	1.07884e-05
CycG	27385.9	-0.150189	0.0308173	-4.87353	1.09624e-06	1.08425e-05
CG7705	1347.22	0.311927	0.0640378	4.87099	1.11041e-06	1.09719e-05
CG3223	1486.75	0.228677	0.0469524	4.87039	1.11377e-06	1.09942e-05
Abl	9982.37	-0.440524	0.0904611	-4.86976	1.11733e-06	1.10186e-05
CG32428	1387.95	-0.295168	0.0606452	-4.86713	1.13231e-06	1.11553e-05
RfC4	2165.83	0.390311	0.0802327	4.86473	1.1461e-06	1.12801e-05
CG13097	1590.44	0.307865	0.0633286	4.8614	1.16559e-06	1.14606e-05
CG2162	3062.03	-0.260838	0.0536702	-4.86001	1.17379e-06	1.153e-05
CG11319	209.57	0.911556	0.187614	4.85867	1.18175e-06	1.15969e-05
CG11034	394.621	0.612275	0.126094	4.85569	1.19968e-06	1.17613e-05
Tom	9966.97	-0.561085	0.115596	-4.85386	1.21084e-06	1.18591e-05
btd	315.601	0.587962	0.121155	4.85296	1.21633e-06	1.18957e-05
spir	1136.98	-0.367918	0.0758146	-4.85286	1.21694e-06	1.18957e-05
CG31760	86.6587	0.902396	0.18604	4.85056	1.23116e-06	1.20229e-05
Nup50	2631.65	0.33623	0.0693849	4.84587	1.26057e-06	1.22982e-05
Mcm5	2575.85	0.435398	0.0898942	4.84346	1.276e-06	1.24367e-05
ena	10261.5	-0.198323	0.040951	-4.84294	1.27933e-06	1.2457e-05
CG1136	67.3747	1.59539	0.329595	4.84046	1.29538e-06	1.26011e-05
Pp1alpha-96A	2193.9	-0.221052	0.0456769	-4.83947	1.30187e-06	1.26397e-05
Su(Tpl)	8964.11	-0.230398	0.047607	-4.83958	1.30117e-06	1.26397e-05
Nup93-1	4339.31	0.264697	0.0547794	4.83206	1.35126e-06	1.31066e-05
tow	348.793	-0.654734	0.135542	-4.83049	1.36199e-06	1.3191e-05
tutl	15985.5	-0.552625	0.114406	-4.8304	1.3626e-06	1.3191e-05
CG45002	160.396	-1.45557	0.301688	-4.82476	1.40169e-06	1.35564e-05
Smg6	3279.29	-0.167973	0.0348455	-4.82052	1.43184e-06	1.38347e-05
CG6026	657.94	-0.824909	0.171158	-4.81958	1.43864e-06	1.3887e-05
Spred	4823.73	-0.244899	0.0508351	-4.81752	1.45351e-06	1.40171e-05
RPA2	1896.1	0.364729	0.0757284	4.81628	1.46259e-06	1.40911e-05
klg	1162.09	-0.735322	0.152711	-4.81513	1.47102e-06	1.41588e-05
CG9170	2301.08	0.248978	0.0517815	4.80825	1.52258e-06	1.4627e-05
corto	5999.33	-0.278602	0.057941	-4.80837	1.52164e-06	1.4627e-05
CG10151	529.317	-0.649948	0.135272	-4.80474	1.54953e-06	1.48716e-05
D1	17697.8	0.185427	0.0386011	4.80367	1.5578e-06	1.49367e-05
Ahcy13	3185.08	0.309961	0.0645556	4.80146	1.57517e-06	1.50888e-05
CG2976	1339.3	0.3305	0.0689572	4.79282	1.64452e-06	1.57381e-05
CG30187	208.992	0.595258	0.124227	4.79167	1.65396e-06	1.58135e-05
fwe	5684.16	-0.290661	0.0606866	-4.78955	1.67155e-06	1.59664e-05
esg	2089.76	0.322875	0.067428	4.78844	1.68081e-06	1.60396e-05
CG11357	1950.6	0.249145	0.0520726	4.78457	1.71356e-06	1.63366e-05
CG32373	295.962	0.963699	0.201515	4.78226	1.73335e-06	1.65096e-05
phyl	1326.79	-0.530361	0.110935	-4.78084	1.74567e-06	1.66112e-05
CG42288	8.34226	2.0595	0.430866	4.77991	1.75373e-06	1.66721e-05
E2f	11745.5	-0.2535	0.0530547	-4.77809	1.76972e-06	1.68081e-05
Rcd6	796.111	0.42943	0.0898866	4.77746	1.77525e-06	1.68447e-05
Fhos	3892.73	-0.384427	0.0805846	-4.77049	1.83783e-06	1.74056e-05
Gld	477.542	0.906749	0.190071	4.77057	1.83704e-06	1.74056e-05
CG42394	3072	-0.339519	0.0711909	-4.76914	1.85018e-06	1.75061e-05
Hk	44.1417	-1.4625	0.306691	-4.76865	1.85465e-06	1.75319e-05
Ddr	790.77	-0.755702	0.15863	-4.76392	1.89867e-06	1.79311e-05
mRpL9	671.233	0.330135	0.0693281	4.76192	1.91757e-06	1.80925e-05
Cap-D2	4092.66	0.311717	0.0654631	4.76173	1.91944e-06	1.80932e-05
CG16903	3171.23	0.171335	0.0359863	4.7611	1.92536e-06	1.8132e-05
Pka-R1	3310.35	-0.182361	0.0383352	-4.75701	1.96482e-06	1.84863e-05
CG14408	625.658	-0.495558	0.10419	-4.75627	1.97201e-06	1.85365e-05
Cont	27003.8	-0.198768	0.041821	-4.75283	2.0059e-06	1.88374e-05
sas	12980.2	0.41078	0.0864494	4.75168	2.01732e-06	1.8927e-05
upd2	38.7597	1.54782	0.325803	4.7508	2.02616e-06	1.89921e-05
2013-11-30	13.0091	-2.0179	0.424792	-4.75033	2.03088e-06	1.90186e-05
HisCl1	282.009	-0.932553	0.196355	-4.74933	2.04089e-06	1.90946e-05
alpha-Man-Ib	2385.71	-0.184742	0.0389061	-4.74841	2.05019e-06	1.91637e-05
CG1806	1815.2	-0.280799	0.0591387	-4.74814	2.05297e-06	1.91718e-05
CG42287	9.27679	2.06727	0.435484	4.74706	2.06396e-06	1.92566e-05
CG4554	2604.37	0.386038	0.0813488	4.74546	2.08033e-06	1.93679e-05
knrl	891.086	0.360481	0.0759624	4.74552	2.07974e-06	1.93679e-05
srl	4319.38	0.216138	0.0455476	4.74533	2.08168e-06	1.93679e-05
msd1	486.272	0.410921	0.0866264	4.7436	2.09949e-06	1.95014e-05
sca	5018.07	-0.291357	0.0614216	-4.74356	2.09991e-06	1.95014e-05
qkr58E-1	3886.1	-0.290756	0.0613135	-4.74213	2.11487e-06	1.96222e-05
CG5665	43.1738	1.20344	0.2538	4.74167	2.11966e-06	1.96303e-05
GNBP2	349.972	-0.579173	0.122142	-4.74182	2.11807e-06	1.96303e-05
CG34325	95.9363	1.06171	0.223962	4.7406	2.13089e-06	1.97162e-05
Syt7	351.527	-0.949347	0.200312	-4.73933	2.14426e-06	1.98216e-05
Obp99a	1419.73	1.19128	0.251387	4.73883	2.14956e-06	1.98523e-05
loqs	1596.82	-0.229792	0.0484951	-4.73846	2.15347e-06	1.98701e-05
ci	25957.9	0.18906	0.0399472	4.73275	2.215e-06	2.04191e-05
CG3556	1269.59	-0.481769	0.10181	-4.73204	2.2228e-06	2.04722e-05
dpr13	25.4209	-1.6958	0.358393	-4.73168	2.22667e-06	2.04891e-05
CG8945	27.1087	-1.64537	0.34775	-4.73147	2.22898e-06	2.04915e-05
Cyp6t3	332.684	0.621917	0.1315	4.72939	2.2519e-06	2.06833e-05
numb	10466.3	-0.166711	0.0352928	-4.72367	2.31626e-06	2.1255e-05
GlcT-1	1108.62	-0.251247	0.0531939	-4.72323	2.32131e-06	2.12819e-05
Tmhs	1962.7	-0.483589	0.10246	-4.71978	2.361e-06	2.1626e-05
CG3501	1298.51	0.350402	0.0742502	4.7192	2.36772e-06	2.16663e-05
dpr9	830.183	-0.682082	0.144539	-4.71903	2.36972e-06	2.16663e-05
CG2909	245.445	-0.63652	0.134928	-4.71749	2.38776e-06	2.18114e-05
so	5662.07	-0.53334	0.113144	-4.71381	2.43123e-06	2.21883e-05
fas	127.841	-0.913222	0.193774	-4.71283	2.44296e-06	2.22751e-05
CG3808	1039.44	0.314882	0.0668273	4.71188	2.45445e-06	2.23596e-05
CR43821	6.75308	-2.09792	0.445288	-4.71138	2.46043e-06	2.23937e-05
CG34391	557.293	-0.620532	0.13172	-4.71099	2.4651e-06	2.23956e-05
Rpb8	1197.77	0.264752	0.0561975	4.7111	2.46378e-06	2.23956e-05
onecut	2314.56	-0.894461	0.189897	-4.71023	2.47437e-06	2.24595e-05
CG14253	99.5185	0.975938	0.207298	4.7079	2.50286e-06	2.26976e-05
Ccm3	1553.62	-0.247303	0.0525377	-4.70716	2.51194e-06	2.27388e-05
rdgB	987.077	-0.359926	0.0764617	-4.70727	2.51057e-06	2.27388e-05
CG10362	169.993	-0.773758	0.164468	-4.70463	2.54332e-06	2.30022e-05
La	7118.55	0.212377	0.0451559	4.7032	2.56114e-06	2.31425e-05
Snoo	2864.9	0.33538	0.0713273	4.70199	2.57637e-06	2.32591e-05
Bap55	3775.43	0.227051	0.0482963	4.7012	2.58636e-06	2.33284e-05
dpr19	322.426	-0.78261	0.166509	-4.7001	2.60039e-06	2.34339e-05
Pdxk	845.004	-0.295746	0.0629319	-4.69946	2.60849e-06	2.34647e-05
ttk	12741.1	-0.337643	0.0718446	-4.69963	2.60638e-06	2.34647e-05
CR42862	115708	-0.369838	0.0787601	-4.69576	2.65622e-06	2.38727e-05
P32	3097.64	0.254482	0.0542578	4.69023	2.72897e-06	2.45045e-05
CG31176	1427.61	-0.497502	0.106094	-4.68926	2.74192e-06	2.45769e-05
Nup214	6679.52	0.265475	0.0566119	4.68938	2.74032e-06	2.45769e-05
CG2051	2591.53	0.193594	0.0412903	4.68862	2.75049e-06	2.46272e-05
Klp3A	4302.3	0.22686	0.0483867	4.68848	2.75244e-06	2.46272e-05
Sld5	299.626	0.552498	0.118001	4.68213	2.83904e-06	2.53794e-05
CG4806	1702.39	0.234098	0.0500141	4.68065	2.85967e-06	2.55411e-05
CG14210	372.712	0.411406	0.0879537	4.67753	2.90347e-06	2.59093e-05
Vha100-2	3431.74	-0.165862	0.0354642	-4.67687	2.9129e-06	2.59703e-05
Adar	5847.41	-0.16071	0.0343661	-4.67641	2.91944e-06	2.60056e-05
mRpS11	699.959	0.389551	0.0833517	4.67359	2.95985e-06	2.63421e-05
TBPH	4482.79	-0.242893	0.0519806	-4.67278	2.97157e-06	2.6423e-05
Nup44A	1188.7	0.261903	0.0560554	4.67222	2.97956e-06	2.64706e-05
CG14435	1440.97	-0.301309	0.0644981	-4.6716	2.98862e-06	2.65277e-05
CG11985	919.134	0.366043	0.0783917	4.66941	3.0206e-06	2.67878e-05
CG32816	80.4123	1.13479	0.243088	4.66823	3.0381e-06	2.69193e-05
Xpd	1671.17	0.213724	0.0457982	4.66665	3.06151e-06	2.71027e-05
CG5953	834.063	-0.766972	0.164509	-4.6622	3.12854e-06	2.76717e-05
vito	681.828	0.350181	0.0752002	4.65666	3.21384e-06	2.84012e-05
wun2	556.554	0.617639	0.132703	4.65431	3.25066e-06	2.87013e-05
whd	5280.09	-0.400006	0.0859557	-4.65363	3.26138e-06	2.87706e-05
Epac	722.55	-0.728462	0.156558	-4.653	3.27139e-06	2.88336e-05
CG42500	141.736	0.878307	0.188792	4.65224	3.28344e-06	2.89145e-05
AIF	2161.45	0.228789	0.0492399	4.64643	3.37733e-06	2.96891e-05
mRpL12	1205.79	0.302317	0.0650618	4.64661	3.37438e-06	2.96891e-05
CG30197	272.63	-0.836843	0.180203	-4.64388	3.4192e-06	3.00047e-05
blanks	127.104	0.802142	0.172727	4.64399	3.41748e-06	3.00047e-05
CG32447	7744.11	0.326394	0.0702877	4.64369	3.42238e-06	3.00064e-05
CG15747	884.362	-0.291053	0.0626889	-4.64282	3.43681e-06	3.01065e-05
CG7611	7206.8	-0.158493	0.0342063	-4.63344	3.59642e-06	3.14773e-05
Zip102B	5389.04	-0.220958	0.0477076	-4.6315	3.63033e-06	3.17464e-05
sei	1107.23	-0.331946	0.0716921	-4.63016	3.65386e-06	3.19244e-05
CG5645	999.067	0.282504	0.0610409	4.62812	3.69007e-06	3.22127e-05
CG14301	254.258	0.646484	0.139739	4.62638	3.72108e-06	3.24552e-05
CG4374	5282.84	-0.703403	0.152209	-4.62131	3.81318e-06	3.32296e-05
wake	6750.13	-0.238091	0.0515355	-4.61994	3.83848e-06	3.34211e-05
HPS4	1098.44	-0.257769	0.0558012	-4.61941	3.84832e-06	3.34777e-05
lama	2652.06	0.626331	0.135593	4.61919	3.85247e-06	3.34848e-05
homer	2734.45	-0.268898	0.0582374	-4.61728	3.88794e-06	3.37638e-05
CG43143	2444.84	0.206391	0.0447085	4.61637	3.90503e-06	3.3883e-05
ligatin	1158.48	0.235977	0.0511399	4.61435	3.94336e-06	3.4186e-05
Rim	701.615	-0.889065	0.192706	-4.61359	3.95774e-06	3.42811e-05
CG43901	2235.75	-0.590664	0.128049	-4.61281	3.9727e-06	3.4381e-05
CG5009	1686.85	0.221123	0.0479628	4.6103	4.02094e-06	3.47685e-05
fax	79528.1	-0.212113	0.0460236	-4.60878	4.0503e-06	3.49922e-05
Nrk	694.515	-0.662944	0.143875	-4.60778	4.06995e-06	3.51318e-05
CG5707	28.86	-1.43302	0.311159	-4.60543	4.11616e-06	3.55001e-05
CG15735	3658.14	0.188195	0.0409044	4.60086	4.20755e-06	3.62572e-05
Tep2	3398.86	0.292808	0.0636455	4.60061	4.21264e-06	3.62699e-05
csw	3098.27	-0.26454	0.0575093	-4.59995	4.22591e-06	3.6353e-05
Nlg4	120.659	-0.94541	0.205539	-4.59967	4.23158e-06	3.63706e-05
CG4866	689.318	0.323191	0.0703057	4.59694	4.28741e-06	3.67874e-05
eIF2B-delta	2437.96	0.401448	0.0873284	4.59699	4.28639e-06	3.67874e-05
CG1428	7.74386	2.06138	0.448448	4.59671	4.29219e-06	3.6797e-05
Doc1	601.462	0.402263	0.0875158	4.59647	4.29716e-06	3.68082e-05
Uba2	10715.5	0.173512	0.0377628	4.59478	4.33205e-06	3.70754e-05
CG12038	229.721	-0.647676	0.141046	-4.59194	4.39137e-06	3.75191e-05
Cct5	16940.3	0.284813	0.0620226	4.59208	4.38852e-06	3.75191e-05
B-H1	2449.6	-0.448153	0.0976175	-4.59091	4.4132e-06	3.76561e-05
fand	1798.68	0.224162	0.0488282	4.59083	4.41491e-06	3.76561e-05
CG3542	2879.14	0.205314	0.0447291	4.59017	4.42888e-06	3.77433e-05
Men-b	2169.83	0.291891	0.0635963	4.58975	4.43771e-06	3.77864e-05
Dyrk2	9352.72	-0.298287	0.0650546	-4.58519	4.53583e-06	3.85891e-05
RecQ4	995.054	0.44831	0.09781	4.58348	4.57292e-06	3.88717e-05
CG12259	756.812	0.324084	0.0707522	4.58055	4.63752e-06	3.93689e-05
CG9305	1497.04	0.206903	0.0451706	4.58047	4.63925e-06	3.93689e-05
CG11686	979.219	-0.536885	0.117232	-4.57967	4.65706e-06	3.94867e-05
Ibf2	702.44	0.30883	0.0674835	4.57638	4.73081e-06	4.00782e-05
CG16820	28.9541	1.71698	0.375231	4.57581	4.74384e-06	4.01546e-05
CG4747	12872.5	0.116993	0.0255888	4.57205	4.82967e-06	4.08467e-05
esc	641.648	0.343068	0.0750405	4.57177	4.83616e-06	4.08672e-05
Crk	4066.62	-0.273371	0.0598125	-4.57046	4.86654e-06	4.10893e-05
Sans	2888.54	-0.451452	0.098832	-4.56787	4.92696e-06	4.15645e-05
ari-2	4796.52	-0.380971	0.0835365	-4.56054	5.10232e-06	4.30077e-05
Mnn1	3785.86	-0.31638	0.0694411	-4.5561	5.21133e-06	4.38897e-05
Fak	3238.62	-0.202661	0.0444871	-4.5555	5.22614e-06	4.39776e-05
nonA	10457.5	-0.148045	0.0325248	-4.55175	5.32018e-06	4.47314e-05
CG9630	833.315	0.306046	0.0672517	4.55075	5.34542e-06	4.4906e-05
CG1516	1936.55	-0.378118	0.0831514	-4.54734	5.43276e-06	4.56015e-05
oc	2326.32	-0.245066	0.0539384	-4.54345	5.53404e-06	4.64129e-05
CG2972	1580.74	0.274058	0.0604206	4.53583	5.73769e-06	4.80807e-05
twit	3292.39	-0.500764	0.110439	-4.53432	5.77902e-06	4.83866e-05
Ca-beta	1089.92	-0.904629	0.199715	-4.5296	5.90941e-06	4.94372e-05
caup	2050.41	0.322928	0.0713213	4.5278	5.96016e-06	4.98202e-05
path	6562	0.26301	0.0581042	4.52652	5.99631e-06	5.00806e-05
C15	343.554	0.539987	0.119431	4.52133	6.14518e-06	5.12476e-05
Nrx-IV	21751.1	-0.171755	0.0379881	-4.5213	6.14624e-06	5.12476e-05
DNApol-alpha73	657.302	0.413338	0.0914584	4.51941	6.20124e-06	5.16633e-05
Caf1-180	2713.39	0.351104	0.0777176	4.51769	6.25174e-06	5.2035e-05
nAChRalpha7	250.864	-1.4011	0.310146	-4.51754	6.25622e-06	5.2035e-05
mim	4312.81	-0.294204	0.0651346	-4.51686	6.27628e-06	5.21586e-05
RpA-70	4999.29	0.253706	0.0561757	4.5163	6.29309e-06	5.22551e-05
AdenoK	1193	0.325055	0.0720119	4.51391	6.36421e-06	5.28019e-05
Atu	3618.03	0.155054	0.0344309	4.50335	6.68915e-06	5.5452e-05
RpI135	1570.83	0.333249	0.0740653	4.49939	6.81474e-06	5.64465e-05
CG42450	396.16	-0.921147	0.204905	-4.49548	6.94117e-06	5.74463e-05
Ric	613.194	-0.334893	0.0745262	-4.49362	7.00217e-06	5.79034e-05
CG31997	4488.57	-0.35026	0.0779573	-4.49297	7.02376e-06	5.80342e-05
MTF-1	1833.91	-0.441468	0.0983417	-4.48912	7.15181e-06	5.90436e-05
CG11771	1854.64	0.224139	0.0499359	4.48853	7.17154e-06	5.91578e-05
CG11147	199.81	0.742703	0.165478	4.48823	7.18189e-06	5.91946e-05
Spn100A	6482.24	-1.05014	0.233994	-4.48789	7.19307e-06	5.92381e-05
Eig71Ea	18.2506	-1.67365	0.373221	-4.48434	7.3141e-06	6.01362e-05
rictor	4154.9	-0.222308	0.0495742	-4.48435	7.31349e-06	6.01362e-05
tok	11630.6	0.5009	0.111751	4.48229	7.38466e-06	6.06666e-05
metro	431.652	-0.589094	0.131441	-4.4818	7.40146e-06	6.07549e-05
CG15436	491.489	-0.411966	0.0919254	-4.48153	7.4109e-06	6.07827e-05
noc	9729.75	-0.225388	0.0503127	-4.47975	7.47306e-06	6.12425e-05
CG30183	1928.63	0.192691	0.0430284	4.47823	7.5266e-06	6.1631e-05
Cpsf73	1707.72	0.24901	0.0556173	4.47721	7.56264e-06	6.18756e-05
RapGAP1	5056.45	-0.453202	0.101236	-4.47667	7.58159e-06	6.19801e-05
Atf6	3718.38	-0.251705	0.0562387	-4.47565	7.61796e-06	6.21762e-05
Plap	4629.46	0.21978	0.0491045	4.47577	7.61355e-06	6.21762e-05
Hmgs	2193.47	0.205868	0.0460033	4.47507	7.63859e-06	6.22939e-05
Atac2	1174.73	-0.240815	0.0538236	-4.47415	7.67152e-06	6.25117e-05
CG17378	132.78	-0.958482	0.214306	-4.47249	7.73133e-06	6.29388e-05
CG3605	3996.58	0.145796	0.0325994	4.47235	7.73648e-06	6.29388e-05
Scox	665.785	0.326495	0.073056	4.4691	7.85499e-06	6.38512e-05
Lcp65Ag2	17.7404	1.70319	0.38121	4.46784	7.90122e-06	6.41751e-05
CG31103	59.6643	1.36702	0.306094	4.46599	7.96988e-06	6.46804e-05
RhoBTB	4462.51	-0.246836	0.0552945	-4.46401	8.04384e-06	6.52279e-05
CG31248	31.7552	1.28374	0.287745	4.4614	8.14273e-06	6.59503e-05
mRpL47	880.945	0.272974	0.061187	4.46131	8.14606e-06	6.59503e-05
CG9231	840.532	0.28583	0.0640724	4.46105	8.15596e-06	6.59772e-05
CG16892	1401.74	0.215756	0.048372	4.46035	8.18266e-06	6.61399e-05
svp	1881.8	-0.495203	0.11106	-4.4589	8.23804e-06	6.65339e-05
X11Lbeta	6368.36	-0.580862	0.13032	-4.45718	8.30444e-06	6.70163e-05
asl	2468.7	0.226905	0.0510142	4.44787	8.67267e-06	6.99317e-05
CG14304	39.2797	1.6017	0.36027	4.44584	8.75503e-06	7.05391e-05
ced-6	3721.34	-0.193416	0.0435091	-4.44541	8.7724e-06	7.06224e-05
wdp	2064.59	0.457169	0.102969	4.43988	9.00081e-06	7.24031e-05
sm	5790.67	-1.06661	0.240264	-4.43934	9.02338e-06	7.25266e-05
CG7110	2138.74	0.185725	0.0418649	4.4363	9.15175e-06	7.34996e-05
betaTub60D	37029.7	-0.30975	0.0698708	-4.43318	9.28548e-06	7.45139e-05
CG34200	621.103	0.395272	0.0891693	4.43283	9.30061e-06	7.4517e-05
CR32205	157.288	1.52494	0.344012	4.43282	9.30071e-06	7.4517e-05
CG44085	839.214	0.5191	0.117121	4.43216	9.32925e-06	7.46266e-05
Karybeta3	14507.2	0.288737	0.0651447	4.43224	9.32589e-06	7.46266e-05
CG17018	182.686	0.679387	0.153309	4.43149	9.35838e-06	7.48e-05
FER	5724.06	-0.156027	0.035215	-4.43068	9.39347e-06	7.49015e-05
Zpr1	1628.56	0.290794	0.065627	4.43102	9.37889e-06	7.49015e-05
rho-4	3326.71	-0.263906	0.0595627	-4.43073	9.39135e-06	7.49015e-05
CG6071	45.8984	1.17361	0.264973	4.42916	9.46007e-06	7.53727e-05
Las	502.552	-0.380214	0.0858695	-4.42781	9.51939e-06	7.57852e-05
CG10253	313.098	-0.763457	0.172508	-4.42562	9.61667e-06	7.6499e-05
l(1)G0469	1123.68	-0.609251	0.137714	-4.42404	9.68735e-06	7.69562e-05
l(2)37Cg	247.419	0.482311	0.109022	4.42399	9.68947e-06	7.69562e-05
ade3	3783.26	0.831336	0.188035	4.42119	9.816e-06	7.78994e-05
CG10764	187.234	-1.77624	0.401824	-4.42043	9.85034e-06	7.81102e-05
5-HT2A	23.3773	-1.50996	0.341634	-4.41981	9.87891e-06	7.82133e-05
eIF6	2466.89	0.340806	0.0771074	4.41989	9.8752e-06	7.82133e-05
dome	6968.86	0.27708	0.0627245	4.41741	9.98895e-06	7.90221e-05
bsf	3742.6	0.215798	0.0488784	4.41499	1.01015e-05	7.98499e-05
Act87E	307.086	1.06565	0.24152	4.41229	1.02284e-05	8.07889e-05
CG12009	135.649	1.39997	0.317541	4.4088	1.03946e-05	8.20276e-05
msi	11441.7	-0.364035	0.0825729	-4.40865	1.04016e-05	8.20276e-05
CG14692	33.1722	1.34599	0.305379	4.40761	1.04517e-05	8.23584e-05
CG3527	703.67	0.333186	0.0756023	4.40709	1.04768e-05	8.24911e-05
CG13117	186.385	0.844027	0.191726	4.40225	1.07134e-05	8.42883e-05
kuk	13429.4	-0.126736	0.0287998	-4.40059	1.07955e-05	8.48676e-05
CG10738	75.3845	0.992398	0.225632	4.39829	1.09105e-05	8.57049e-05
cd	181.114	-0.916434	0.208385	-4.3978	1.09353e-05	8.58323e-05
CG8539	52.4555	1.0517	0.239183	4.39704	1.09736e-05	8.60658e-05
CG14805	1736.42	0.231321	0.0526108	4.39683	1.09842e-05	8.60818e-05
Eip63E	4810.74	-0.338101	0.0769094	-4.39609	1.10219e-05	8.63098e-05
ball	2726.16	0.342015	0.0779366	4.38837	1.14203e-05	8.93599e-05
Tango5	1354.02	-0.237329	0.0540834	-4.3882	1.14293e-05	8.93605e-05
CASK	3581.36	-0.209041	0.0478193	-4.37147	1.2341e-05	9.64137e-05
CG13889	81.0099	-0.981629	0.224567	-4.3712	1.23565e-05	9.64592e-05
CG8368	1853.11	0.289922	0.0663484	4.3697	1.2442e-05	9.70513e-05
capu	4373.05	-0.247996	0.0567619	-4.36906	1.24782e-05	9.72581e-05
eIF2B-epsilon	2010.41	0.232715	0.0533283	4.36382	1.27814e-05	9.95439e-05
gl	10153.3	-0.577198	0.132274	-4.36364	1.27915e-05	9.95458e-05
CG6966	3187.4	-0.170526	0.0390917	-4.36221	1.28757e-05	0.000100123
CG44252	257.742	0.529688	0.121595	4.35615	1.3237e-05	0.000102853
CG5849	87.8276	0.803348	0.184442	4.35555	1.32733e-05	0.000103055
Sip1	7520.55	0.337693	0.0775482	4.35462	1.333e-05	0.000103415
CG11337	943.385	0.248313	0.0570581	4.35194	1.3494e-05	0.00010445
CG3349	37.4828	-1.12831	0.259266	-4.35193	1.34945e-05	0.00010445
aret	216.76	-0.739155	0.169836	-4.35218	1.34791e-05	0.00010445
CG15111	1304.81	-0.225757	0.0518894	-4.35075	1.35675e-05	0.000104934
apt	710.415	0.596411	0.137198	4.34708	1.37963e-05	0.000106621
EndoGI	2780.83	0.249131	0.0573153	4.34666	1.38224e-05	0.000106741
CG12708	293.495	0.476581	0.109666	4.34577	1.3879e-05	0.000107013
CG14285	50.2777	1.08816	0.250385	4.34593	1.38688e-05	0.000107013
CG7330	206.83	-0.910483	0.209523	-4.34551	1.38951e-05	0.000107055
DIP2	6729.78	-0.178752	0.0411489	-4.34403	1.39895e-05	0.0001077
nudE	2760.94	-0.185821	0.0427939	-4.34223	1.41042e-05	0.0001085
CG7990	108.728	-0.900136	0.207388	-4.34034	1.42265e-05	0.000109356
CG18764	276.776	-0.516334	0.119009	-4.33863	1.43374e-05	0.000110041
EfTuM	3342.84	0.310715	0.0716147	4.33871	1.43321e-05	0.000110041
CG13868	404.769	-0.633098	0.146015	-4.33582	1.45215e-05	0.000111368
CG13954	136.037	-1.08455	0.250219	-4.3344	1.46157e-05	0.000112005
dmGlut	831.847	0.287769	0.0664429	4.33108	1.48382e-05	0.000113624
sens	986.503	-0.357539	0.0826376	-4.32659	1.51435e-05	0.000115873
CG5001	1148.54	0.293184	0.0677746	4.32588	1.51926e-05	0.000116072
barr	3807.01	0.240156	0.0555158	4.32591	1.51906e-05	0.000116072
sip1	961.387	0.314643	0.07274	4.32558	1.52132e-05	0.000116141
CG12321	1228.23	0.364447	0.0842828	4.3241	1.53155e-05	0.000116833
CG14767	6493.26	-0.214078	0.0495172	-4.32331	1.53708e-05	0.000117131
Nmt	3874.2	0.301772	0.0698055	4.32304	1.53896e-05	0.000117131
chn	10218.5	-0.347198	0.0803127	-4.32308	1.53867e-05	0.000117131
sdk	18760.9	-0.258262	0.0597434	-4.32286	1.54022e-05	0.000117139
inaE	2442.93	-0.578214	0.133846	-4.31998	1.56045e-05	0.000118587
CG31028	2054.75	0.512244	0.118591	4.31943	1.56431e-05	0.000118791
CG43795	53.0064	-0.983974	0.227863	-4.31827	1.57255e-05	0.000119236
Med	3514.34	-0.146337	0.033887	-4.31837	1.57189e-05	0.000119236
CG15615	48.2834	-1.24962	0.289516	-4.31625	1.58699e-05	0.000120058
Gl	4088.7	0.184354	0.0427087	4.31653	1.58498e-05	0.000120058
Sox21b	477.951	0.430473	0.0997327	4.31627	1.58689e-05	0.000120058
Den1	1561.37	-0.258637	0.0599309	-4.31559	1.59177e-05	0.000120329
CG2310	3638.74	-0.190164	0.0440766	-4.31441	1.60029e-05	0.000120883
CG2469	4836.67	0.179015	0.0415184	4.31169	1.62008e-05	0.000122247
CG3663	305.848	0.465793	0.108033	4.3116	1.62079e-05	0.000122247
CG2278	437.233	-0.462366	0.107312	-4.30861	1.64282e-05	0.000123816
CG43867	2982.43	-0.381799	0.0886318	-4.30769	1.64965e-05	0.000124237
Hs3st-B	30.0308	-1.21278	0.281592	-4.30689	1.65567e-05	0.000124597
CG3662	3999.31	-0.213964	0.0496952	-4.30553	1.66589e-05	0.000125273
M6	4034.63	-0.225123	0.0523051	-4.30404	1.67709e-05	0.00012602
CG1662	386.923	0.445363	0.103505	4.3028	1.6865e-05	0.000126632
sub	1241.66	0.389442	0.0905123	4.30264	1.68777e-05	0.000126633
CG7173	554.143	1.11365	0.258848	4.30232	1.69015e-05	0.000126717
kek2	472.73	-0.622352	0.144748	-4.29956	1.71135e-05	0.000128211
Rab3-GEF	276.499	-0.950659	0.221123	-4.29923	1.71392e-05	0.000128308
CG8258	12577.8	0.274233	0.0638206	4.29694	1.73171e-05	0.000129543
SmE	2273.74	0.232973	0.0542247	4.29643	1.73571e-05	0.000129745
al	1244.97	0.457782	0.106577	4.29533	1.74434e-05	0.000130293
CG9922	1296.8	0.366692	0.0853936	4.29414	1.7537e-05	0.000130895
mino	1572.74	0.269188	0.0626921	4.29382	1.75628e-05	0.00013099
ico	700.68	0.333159	0.0775993	4.29333	1.76012e-05	0.000131179
MRG15	1418.77	0.231453	0.0539264	4.29202	1.77053e-05	0.000131857
yellow-e	47.5894	1.02948	0.240053	4.28856	1.79831e-05	0.000133827
IntS4	1994.22	0.313853	0.0732268	4.28604	1.81883e-05	0.000135254
Tcp-1zeta	12251.1	0.2323	0.054209	4.28526	1.82528e-05	0.000135633
CG42260	61.7049	-0.9466	0.221073	-4.28184	1.85354e-05	0.000137631
CG16800	43.8786	-1.2272	0.286626	-4.28154	1.85608e-05	0.000137717
mrj	2818.41	-0.229397	0.0536258	-4.27774	1.88803e-05	0.000139985
CG13300	8206.79	-0.314262	0.0735078	-4.27522	1.9095e-05	0.000141472
tyn	7240.77	-0.677291	0.158532	-4.27226	1.93504e-05	0.000143259
Ggamma30A	208.061	-0.900615	0.210834	-4.27168	1.94007e-05	0.000143525
CG5742	1357.69	0.328184	0.0768636	4.2697	1.95738e-05	0.000144699
CG6769	1390.16	0.212609	0.049802	4.26908	1.9628e-05	0.000144993
CG6118	401.639	-1.22931	0.288093	-4.26707	1.98057e-05	0.000146198
CG11920	691.617	0.287558	0.0674291	4.2646	2.00258e-05	0.000147714
Tom40	2978.84	0.243986	0.0572211	4.26392	2.0087e-05	0.000148057
Vha16-1	24426.5	-0.147527	0.0346048	-4.26318	2.01539e-05	0.000148441
Hsromega	4250	-0.582378	0.136614	-4.26293	2.01764e-05	0.000148498
Uch-L5	4010.58	0.246119	0.0577421	4.26238	2.02257e-05	0.000148752
Rrp45	822.206	0.286775	0.0672833	4.2622	2.02427e-05	0.000148767
EndoB	1955.24	-0.278571	0.0653636	-4.26187	2.02726e-05	0.000148878
Rpb10	575.28	0.390476	0.0916344	4.26124	2.03295e-05	0.000149187
Hsl	2513.66	-0.291234	0.0684058	-4.25744	2.06777e-05	0.000151631
CG42358	771.569	0.282281	0.0664354	4.24895	2.14772e-05	0.000157379
CG15408	15.4915	-1.67066	0.393312	-4.24768	2.15994e-05	0.000158159
CG34380	4934.32	-0.218112	0.0513541	-4.24721	2.1645e-05	0.000158378
NDUFA8	905.579	0.274925	0.0647437	4.24636	2.17271e-05	0.000158863
CG3987	108.547	-0.96441	0.227257	-4.24369	2.1987e-05	0.000160646
CG13272	202.867	0.95078	0.224136	4.24199	2.21548e-05	0.000161754
CG31871	82.655	-0.804127	0.189625	-4.24061	2.22916e-05	0.000162635
Gprk1	4293.13	-0.270874	0.0639162	-4.23795	2.25573e-05	0.000164454
CG32638	2724.58	-0.440779	0.104031	-4.237	2.26522e-05	0.000165026
Nedd4	5504.21	-0.25994	0.0613986	-4.23364	2.29935e-05	0.000167391
RN-tre	3044.84	-0.2078	0.0490989	-4.23228	2.31332e-05	0.000168219
asp	4215.73	0.403567	0.0953583	4.23211	2.31505e-05	0.000168219
l(2)35Df	2186.91	0.329058	0.0777539	4.23205	2.31576e-05	0.000168219
CG5916	397.271	-0.421842	0.0997113	-4.23063	2.33037e-05	0.000169158
Dhfr	862.621	0.286736	0.0677815	4.2303	2.33384e-05	0.000169288
Lim1	1353.65	0.480606	0.113622	4.22987	2.33828e-05	0.000169365
Tpr2	9256.82	0.180125	0.042584	4.22989	2.33808e-05	0.000169365
CG14441	1468.16	-0.414041	0.0979042	-4.22905	2.34685e-05	0.000169863
CG42258	2007.43	-0.215474	0.0509746	-4.22707	2.36751e-05	0.000171235
Ssl1	1338.14	0.227213	0.053769	4.22572	2.38177e-05	0.000172142
Itp-r83A	6864.11	-0.321987	0.0762049	-4.22528	2.38643e-05	0.000172355
beta4GalNAcTA	766.348	-0.367732	0.0870531	-4.22422	2.39769e-05	0.000173044
dbo	3927.41	-0.196144	0.0464371	-4.22387	2.40143e-05	0.000173189
CG6739	847.529	1.09864	0.260115	4.22367	2.40361e-05	0.000173222
bip2	7384.74	-0.18183	0.0430867	-4.22009	2.44203e-05	0.000175864
CG14015	68.6939	-1.07617	0.255114	-4.21838	2.46063e-05	0.000177077
CG33993	893.556	-0.651288	0.154403	-4.2181	2.46372e-05	0.000177122
l(2)34Fd	979.715	0.353487	0.0838045	4.218	2.46478e-05	0.000177122
CG30440	5726.08	-0.25833	0.0612525	-4.21746	2.47067e-05	0.000177418
mab-21	10322.7	0.263936	0.0626138	4.21531	2.4944e-05	0.000178994
CG4022	3967.01	-0.144073	0.0341803	-4.2151	2.49669e-05	0.00017903
Saf-B	9741.46	-0.142371	0.0337804	-4.21462	2.50203e-05	0.000179285
DNApol-alpha60	612.514	0.308449	0.0731998	4.2138	2.5111e-05	0.000179807
Ehbp1	3779.79	-0.184393	0.043833	-4.20671	2.5911e-05	0.000185403
Pcp	75.45	1.1318	0.269069	4.20636	2.59516e-05	0.000185561
CG15822	2933.73	-0.258262	0.0614128	-4.20535	2.60683e-05	0.000186263
Cyt-c-p	1854.32	0.530545	0.126168	4.20508	2.60988e-05	0.000186348
blow	6005.71	0.182035	0.0432911	4.20491	2.61192e-05	0.000186361
hebe	145.102	-0.865077	0.205746	-4.20458	2.61564e-05	0.000186494
CG5022	381.977	-0.564156	0.134185	-4.20431	2.61874e-05	0.000186518
CG9636	3408.21	-0.322767	0.076772	-4.20423	2.61968e-05	0.000186518
CG33144	2689.21	-0.208172	0.0495393	-4.20216	2.64377e-05	0.0001881
PNUTS	8506.41	-0.212915	0.0506738	-4.20169	2.64934e-05	0.000188362
na	1406.24	-0.777359	0.185075	-4.20024	2.66634e-05	0.000189436
tun	2124.75	-0.17238	0.0410506	-4.1992	2.67863e-05	0.000190175
CG2852	48360.3	-0.341862	0.0814264	-4.19842	2.68779e-05	0.00019069
CG3714	767.049	0.288382	0.0687233	4.19628	2.71334e-05	0.000192367
dbr	3807.47	-0.221356	0.0527633	-4.19526	2.72557e-05	0.000193098
RhoGEF64C	3954.74	-0.52174	0.124406	-4.19384	2.7427e-05	0.000194175
CG32791	227.867	0.471281	0.112413	4.19242	2.75991e-05	0.000195255
CG4911	1808.64	-0.223082	0.0532143	-4.19215	2.76325e-05	0.000195354
CG13609	92.7679	-0.707869	0.168918	-4.1906	2.78213e-05	0.000196453
Cpr12A	134.289	1.11139	0.265214	4.19056	2.78271e-05	0.000196453
CG31549	788.556	-0.387566	0.0924958	-4.19009	2.78845e-05	0.00019672
CG6770	12768.9	-0.478111	0.114193	-4.18686	2.82836e-05	0.000199396
Ada1-1	18.4241	-1.50871	0.361033	-4.17889	2.92941e-05	0.000206374
CanB	263.005	-0.616507	0.14756	-4.17802	2.94064e-05	0.00020702
mRpL32	510.645	0.31872	0.0762889	4.1778	2.94347e-05	0.000207074
Galt	465.191	-0.347011	0.0831061	-4.17552	2.97309e-05	0.000209012
CR30055	277.26	-0.620868	0.148744	-4.17406	2.99214e-05	0.000210204
Orc5	688.969	0.285875	0.0685146	4.17246	3.01327e-05	0.00021154
grass	610.59	-0.575308	0.137904	-4.1718	3.02197e-05	0.000212003
Cortactin	5842.13	0.202899	0.0486455	4.17098	3.03295e-05	0.000212624
CG12971	21.7498	-1.33648	0.320504	-4.16993	3.04696e-05	0.000213404
CG15881	585.943	0.301699	0.072353	4.16983	3.04833e-05	0.000213404
CG17127	10.4107	-1.81627	0.435815	-4.16752	3.07926e-05	0.000215298
Tsp42Ea	288.93	-0.636358	0.152696	-4.16749	3.07967e-05	0.000215298
SppL	4754.4	-0.219191	0.0525996	-4.16715	3.08431e-05	0.000215322
dsd	3075.92	-0.24127	0.0578974	-4.1672	3.08361e-05	0.000215322
CG8249	92.4911	-0.900518	0.216156	-4.16606	3.09915e-05	0.000216208
HDAC4	2735.24	-0.200823	0.0482104	-4.16556	3.10595e-05	0.000216532
ppa	12156.4	0.214321	0.051471	4.16391	3.12846e-05	0.00021795
pes	1210.3	-0.234142	0.056247	-4.16274	3.1445e-05	0.000218916
mRpL52	607.076	0.339205	0.081506	4.16172	3.15861e-05	0.000219745
sbr	4084.43	-0.123419	0.0296661	-4.16028	3.17864e-05	0.000220986
CG15270	222.555	-0.828625	0.199227	-4.15919	3.19373e-05	0.000221882
CG17265	3281.73	-0.313079	0.0753198	-4.15666	3.22935e-05	0.000224201
CG2144	1922.25	-0.179162	0.0431087	-4.15606	3.23785e-05	0.000224635
CG11249	71.2192	0.911504	0.219382	4.15487	3.25475e-05	0.000225652
hppy	2884.98	-0.242002	0.0582508	-4.15449	3.26014e-05	0.00022587
Sobp	1129.34	-0.486057	0.117	-4.15432	3.26259e-05	0.000225884
Pgam5	1315.38	0.333202	0.0802262	4.15329	3.27736e-05	0.00022675
CG5807	1207.27	-0.243398	0.0586071	-4.15305	3.28079e-05	0.000226769
CG9098	266.17	-0.762842	0.183687	-4.15295	3.28215e-05	0.000226769
CG43333	1182.28	0.982507	0.236653	4.15168	3.30049e-05	0.000227879
mRpS14	348.497	0.45315	0.109187	4.15022	3.32152e-05	0.000229174
CG42588	1645.47	0.262722	0.0633329	4.14826	3.35012e-05	0.000230886
Con	280.847	-0.632318	0.152432	-4.1482	3.35094e-05	0.000230886
Uhg5	1095.75	0.431584	0.104051	4.14782	3.35658e-05	0.000231116
Rpp30	720.064	0.322817	0.0778543	4.14642	3.37711e-05	0.00023237
snoRNA:Me28S-G2703c	27.6873	1.25313	0.30233	4.14492	3.39938e-05	0.000233742
mRpL34	386.375	0.377553	0.0911513	4.14205	3.44215e-05	0.000236521
CG13822	61.1845	1.4598	0.352491	4.14139	3.45214e-05	0.000236887
Cpr47Ec	21.4732	1.75523	0.423826	4.14138	3.45219e-05	0.000236887
CheA29a	13.8442	1.53242	0.370317	4.13814	3.50136e-05	0.000240096
CG14786	1873.21	0.287192	0.0694058	4.13786	3.50556e-05	0.00024022
Rrp40	491.144	0.353118	0.0853526	4.13717	3.51611e-05	0.000240779
Brd	2830.84	-0.381088	0.0921623	-4.13496	3.55011e-05	0.000242942
hbs	7965.91	-0.502866	0.121643	-4.13396	3.56564e-05	0.000243838
Nup43	1233.24	0.249945	0.0604795	4.13273	3.58483e-05	0.000244984
His4r	20253.7	-0.258755	0.0626266	-4.13171	3.6008e-05	0.00024574
RNaseX25	2005.26	-0.197767	0.0478646	-4.1318	3.59928e-05	0.00024574
BubR1	3752.41	0.302186	0.0731735	4.12972	3.63207e-05	0.000247707
E(spl)m3-HLH	2818.7	-0.404253	0.0979088	-4.12887	3.64544e-05	0.000248449
Ran	21014.5	0.229761	0.0556714	4.1271	3.67373e-05	0.000250207
Lcp65Af	124.166	1.43695	0.348225	4.12649	3.68348e-05	0.000250702
CG9634	8675.77	-0.1907	0.0462633	-4.12204	3.75525e-05	0.000255413
DopEcR	38.4329	-1.0728	0.260285	-4.12163	3.76203e-05	0.000255701
CG11158	108.396	0.849765	0.206182	4.12143	3.76531e-05	0.000255751
T-cp1	14319.9	0.24977	0.0606314	4.11948	3.79731e-05	0.00025775
CG3176	34.6834	-1.16616	0.283332	-4.11586	3.85736e-05	0.000261649
serp	10837.6	-0.243145	0.0590829	-4.11532	3.86649e-05	0.000262091
l(1)G0045	578.973	0.406351	0.0987814	4.11364	3.89471e-05	0.000263826
CG9416	6835.58	-0.616304	0.149864	-4.11242	3.91531e-05	0.000265043
kon	1316.06	0.393217	0.0956392	4.11146	3.93164e-05	0.000265969
CG9411	123.703	1.50822	0.366896	4.11075	3.94378e-05	0.00026661
stas	1597.1	-0.198122	0.0482081	-4.10973	3.96123e-05	0.00026761
7B2	227.192	-0.746445	0.181656	-4.10911	3.9719e-05	0.00026815
CG3638	10233.1	-0.284124	0.0691692	-4.10768	3.99661e-05	0.000269637
CG32699	2495.8	-0.257824	0.0627934	-4.1059	4.02737e-05	0.00027153
CG44245	480.275	0.43863	0.106896	4.10335	4.07215e-05	0.000274365
Eig71Ec	15.2272	-1.76211	0.429514	-4.10255	4.08617e-05	0.000275125
CG42672	2416.07	-0.214593	0.0523298	-4.10078	4.11762e-05	0.000276895
CG7730	147.301	0.557299	0.135901	4.10076	4.11798e-05	0.000276895
Rpb7	880.706	0.278838	0.0680433	4.09795	4.1682e-05	0.000280084
CG42359	261.26	0.445202	0.108687	4.09618	4.20032e-05	0.000282053
pod1	13966.4	-0.139297	0.0340231	-4.0942	4.23632e-05	0.000284281
mars	2439.66	0.344529	0.0841661	4.09343	4.2503e-05	0.000285028
CG10444	625.957	0.306248	0.0748385	4.09212	4.27441e-05	0.000286454
pav	4843.93	0.30082	0.0735344	4.09087	4.29766e-05	0.00028782
CG3711	3561.72	-0.139364	0.0340686	-4.09068	4.30112e-05	0.00028786
mRpS26	739.452	0.277503	0.0678705	4.08872	4.33761e-05	0.000290109
dpr10	211.624	-0.851981	0.208434	-4.08754	4.35971e-05	0.000291392
und	4828.93	0.201967	0.0494147	4.08719	4.36625e-05	0.000291635
Camta	3445.41	-0.216954	0.0531069	-4.08524	4.40315e-05	0.000293904
CG10208	153.565	0.767772	0.188189	4.0798	4.50741e-05	0.000300663
Rab4	2566.47	-0.280485	0.0687584	-4.07928	4.51744e-05	0.000301133
CG12795	680.308	-0.370292	0.0907785	-4.07908	4.52149e-05	0.000301203
Rac2	2853.02	-0.22545	0.0552782	-4.07847	4.53335e-05	0.000301792
fd68A	6608.27	-0.127123	0.0311756	-4.07766	4.54918e-05	0.000302646
Samuel	2433.31	0.279941	0.0686834	4.07582	4.58531e-05	0.000304847
hrg	8626.02	-0.17983	0.0441472	-4.07342	4.63283e-05	0.000307803
Nup133	2908.66	0.269301	0.0661543	4.0708	4.6851e-05	0.00031107
Syx6	774.41	-0.43397	0.10663	-4.06986	4.70421e-05	0.000312132
Orc4	1005.11	0.266018	0.0653683	4.06952	4.71098e-05	0.000312374
Kr	69.5209	1.70952	0.420141	4.06892	4.72324e-05	0.000312981
Dcp2	13922.4	-0.23544	0.0579093	-4.06567	4.78954e-05	0.000317165
Fancl	151.153	0.538576	0.132508	4.06449	4.81377e-05	0.000318559
CG7048	2091.79	0.297789	0.0732689	4.06434	4.81695e-05	0.00031856
CG34244	230.362	-1.00803	0.248124	-4.06263	4.85239e-05	0.000320692
arm	42989.3	-0.165288	0.040687	-4.06244	4.85624e-05	0.000320735
Tomosyn	2127.38	-0.227408	0.0559861	-4.06186	4.86833e-05	0.000321322
Sox15	57.7397	1.74979	0.430914	4.06065	4.89369e-05	0.000322784
CG11000	105.811	0.669042	0.164796	4.05982	4.91112e-05	0.000323509
CG14598	362.886	0.919028	0.226369	4.05986	4.91022e-05	0.000323509
ckn	9282.33	-0.190061	0.0468563	-4.05625	4.98661e-05	0.000328266
CG5065	2432.07	-0.99998	0.246602	-4.05504	5.01252e-05	0.000329755
sff	2302.13	-0.483379	0.119247	-4.05358	5.0439e-05	0.000331603
CG7033	13941.8	0.232227	0.0573145	4.05181	5.08236e-05	0.000333912
rngo	2985.79	0.169389	0.0418128	4.05112	5.09736e-05	0.000334679
kibra	2487.93	-0.240559	0.0593858	-4.05078	5.10481e-05	0.00033473
miple2	13103.1	-0.30151	0.0744322	-4.0508	5.10421e-05	0.00033473
dpr5	206.64	-0.743783	0.183669	-4.04958	5.13087e-05	0.000336219
CG6903	1258.75	-0.292759	0.0723028	-4.04907	5.14216e-05	0.000336739
Ac3	494.585	-0.49187	0.121489	-4.04868	5.15072e-05	0.00033708
msb1l	1890.87	0.271476	0.0670823	4.0469	5.18995e-05	0.000339426
Top2	22410.1	0.236109	0.0583512	4.04635	5.2023e-05	0.000340012
CG8675	774.644	0.258383	0.0639165	4.04251	5.28814e-05	0.000345397
CG34221	97.4876	-0.94574	0.234052	-4.04072	5.32877e-05	0.000347825
CG12213	3879.26	-0.246277	0.0609731	-4.03911	5.36547e-05	0.000349993
CG6404	981.733	0.230573	0.0571344	4.03562	5.44591e-05	0.00035501
CG5147	1385.82	0.222126	0.0550634	4.034	5.48358e-05	0.000357234
Mfap1	1156.6	0.207062	0.0513366	4.03341	5.49728e-05	0.000357893
ara	1067.75	0.349785	0.086741	4.03252	5.51809e-05	0.000359015
GstE11	3011.8	-0.323688	0.0802858	-4.03169	5.5376e-05	0.000360052
sba	5337.51	-0.493875	0.12253	-4.03064	5.56261e-05	0.000361443
CG8468	5250.77	0.441137	0.109518	4.02799	5.62549e-05	0.000365204
ade2	2999.25	0.334087	0.0829433	4.0279	5.62776e-05	0.000365204
CG32164	1630.03	0.201117	0.0499601	4.02556	5.68407e-05	0.000368441
foi	3543.47	0.195025	0.0484471	4.02552	5.68498e-05	0.000368441
CG3303	2404.21	-0.179935	0.0447007	-4.02532	5.68981e-05	0.000368516
CG30178	33.7811	-1.16429	0.289407	-4.02301	5.74591e-05	0.00037167
CG42666	868.578	0.32948	0.0818966	4.02312	5.74311e-05	0.00037167
CG2519	7993.95	-0.230783	0.057378	-4.02214	5.76706e-05	0.000372798
Mitf	4375.86	-0.122241	0.0304093	-4.01984	5.82366e-05	0.000376215
PlexB	4023.2	-0.25608	0.0637104	-4.01944	5.83376e-05	0.000376624
Nek2	1657.39	0.288963	0.071896	4.01917	5.84026e-05	0.000376802
viaf	1832.02	0.264993	0.0659422	4.01857	5.85527e-05	0.000377528
beat-IIIb	118.071	-0.631083	0.157083	-4.0175	5.88187e-05	0.000378999
CG33158	1537.67	0.28861	0.0718549	4.01656	5.90526e-05	0.000380262
CG4766	3169.07	-0.429319	0.106977	-4.01319	5.99048e-05	0.000385503
CG8213	597.167	-1.01193	0.252264	-4.0114	6.03603e-05	0.000388185
CG6745	921.263	0.288862	0.0720137	4.0112	6.04099e-05	0.000388255
sens-2	145.809	-0.7011	0.174849	-4.00975	6.07821e-05	0.000390397
scrt	9018.58	-0.610872	0.152465	-4.00664	6.15899e-05	0.000395333
Prosalpha7	4753.4	0.312458	0.0779998	4.00588	6.17872e-05	0.000396346
CG31029	47.1417	-1.04806	0.261729	-4.00436	6.21867e-05	0.000398654
Grip75	1048.28	0.25335	0.0632806	4.0036	6.23854e-05	0.000399418
Nup93-2	1305.61	0.215171	0.0537431	4.00369	6.23618e-05	0.000399418
CG1965	3306.59	-0.18317	0.0457772	-4.00133	6.29869e-05	0.000403012
Pph13	115.305	-0.824523	0.206074	-4.00111	6.30471e-05	0.00040314
CG5937	872.599	-0.598164	0.149537	-4.00011	6.3312e-05	0.000404576
Eip75B	14517.8	-0.419068	0.104806	-3.9985	6.37457e-05	0.000407088
TFAM	2163.58	0.234063	0.0585604	3.99696	6.41624e-05	0.000409489
CG6767	4973.38	0.555235	0.138958	3.9957	6.45037e-05	0.000411405
CG6999	9.26186	-1.69657	0.42482	-3.99363	6.50692e-05	0.000414583
mRpL1	1027.8	0.270466	0.0677252	3.99358	6.50844e-05	0.000414583
Elp1	2675.29	0.142469	0.0356793	3.99303	6.52348e-05	0.000415277
CG15919	91.5804	1.38033	0.345751	3.99227	6.54428e-05	0.000416337
Teh3	46.2802	-1.03848	0.260139	-3.99201	6.55145e-05	0.00041644
cmpy	157.056	-0.766105	0.191914	-3.99192	6.55418e-05	0.00041644
CG41128	970.298	0.28206	0.0706802	3.99065	6.58917e-05	0.000418397
Hsf	4254.53	-0.290258	0.0727842	-3.98792	6.66541e-05	0.000422971
CG13056	16.5179	1.45931	0.366126	3.9858	6.72526e-05	0.0004265
bun	14272.4	-0.282371	0.0708609	-3.98487	6.75169e-05	0.000427905
Det	821.282	0.287791	0.072288	3.98118	6.85744e-05	0.000434333
HP1b	2404.23	0.1921	0.0482839	3.97856	6.93335e-05	0.000438588
mir-2a-2	120.175	-0.615348	0.154664	-3.97862	6.93175e-05	0.000438588
SP1173	1238.07	0.988034	0.248355	3.97831	6.94079e-05	0.000438782
gro	11217.3	0.101276	0.0254635	3.97729	6.97042e-05	0.000440378
CG2120	18.2312	1.40349	0.353057	3.97526	7.03031e-05	0.000443882
CG45186	13490.8	-0.268444	0.0675409	-3.97454	7.05158e-05	0.000444666
CG6044	1287.28	-0.242044	0.0608969	-3.97464	7.04847e-05	0.000444666
CG45081	49.3071	-1.69143	0.425637	-3.97388	7.07113e-05	0.000445619
CG13896	562.423	-0.313051	0.0787818	-3.97364	7.07813e-05	0.000445673
tam	615.331	0.344639	0.0867333	3.97355	7.08087e-05	0.000445673
CG5177	399.733	0.93081	0.234311	3.97255	7.1108e-05	0.000447277
exd	13120.6	-0.110045	0.0277054	-3.97195	7.12854e-05	0.000448112
wds	3441.11	0.203695	0.0512971	3.97088	7.16075e-05	0.000449855
Syx13	1569.82	-0.210961	0.053138	-3.97006	7.18556e-05	0.000451131
CG4045	982.745	0.272957	0.0687703	3.96911	7.21417e-05	0.000452435
snRNA:U2:34ABa	6.92518	1.74887	0.440623	3.96907	7.21535e-05	0.000452435
Pgd	2246.73	0.247403	0.0623431	3.96841	7.2353e-05	0.000453403
CG4496	779.266	0.43858	0.110607	3.96522	7.33294e-05	0.000459235
MED22	875.801	0.250136	0.063121	3.9628	7.40762e-05	0.000463623
adp	1011.03	-0.236165	0.0596262	-3.96077	7.47099e-05	0.000467298
Sec5	1628.92	0.169683	0.0428449	3.96039	7.48277e-05	0.000467743
Rtf1	3287.46	0.17199	0.043432	3.95999	7.49514e-05	0.000468225
CG5550	18.0481	-1.40068	0.353805	-3.9589	7.52973e-05	0.000470093
Mdr65	317.478	-0.562213	0.142054	-3.95773	7.56666e-05	0.000472105
WASp	1583.49	-0.269139	0.0680528	-3.95485	7.65823e-05	0.000477522
plx	3202.07	-0.476518	0.120516	-3.95399	7.68591e-05	0.00047895
CG43343	1384.17	-0.251119	0.063533	-3.95257	7.7316e-05	0.000481498
Rab26	69.1145	-0.944609	0.23902	-3.952	7.74992e-05	0.000482041
dre4	11110.1	0.274145	0.0693663	3.95214	7.7455e-05	0.000482041
Smg5	7131.72	-0.243973	0.0617862	-3.94866	7.85894e-05	0.00048852
CG11899	4327.4	-0.211449	0.0535576	-3.94807	7.87832e-05	0.000489421
Axn	5448.88	-0.1281	0.0324558	-3.9469	7.91709e-05	0.000491525
Srp54	6033.49	0.214774	0.0544902	3.94151	8.09712e-05	0.000502392
QC	194.779	-0.531981	0.135059	-3.93888	8.18614e-05	0.000507602
Naa60	1379.23	-0.21039	0.0534263	-3.93794	8.21831e-05	0.000509255
ewg	4654.52	-0.246704	0.0626501	-3.93781	8.22296e-05	0.000509255
Pkc98E	3859.96	-0.198445	0.0504046	-3.93704	8.24937e-05	0.000510576
trn	13388.5	-0.244435	0.0620888	-3.93686	8.25533e-05	0.00051063
wg	3140.71	0.292757	0.0743992	3.93495	8.32124e-05	0.00051439
RpIII128	1815.57	0.195201	0.0496216	3.93379	8.36164e-05	0.000516569
CG3632	3259.39	-0.2038	0.0518649	-3.92944	8.51453e-05	0.000525691
Him	19.8066	1.24859	0.317914	3.92746	8.58491e-05	0.000529711
CG17786	391.533	-0.450241	0.114658	-3.92682	8.60774e-05	0.000530793
GstZ2	2099.19	-0.440452	0.112176	-3.92642	8.62185e-05	0.000531336
CG42788	2053.2	-0.466505	0.118823	-3.92605	8.63508e-05	0.000531595
IntS10	724.356	0.27498	0.0700405	3.92601	8.63663e-05	0.000531595
CG9821	20967.8	-0.166294	0.0423602	-3.92572	8.64716e-05	0.000531917
CG31915	366.16	-0.34633	0.0882301	-3.92531	8.66178e-05	0.00053249
CG14482	683.382	0.364449	0.0929173	3.92229	8.77098e-05	0.000538873
CR45520	22.7997	-1.4395	0.367265	-3.91951	8.87282e-05	0.000544797
Pde11	3933.66	-0.19142	0.0488754	-3.9165	8.98442e-05	0.000551311
Sdr	1520.41	-0.39943	0.102079	-3.91293	9.11814e-05	0.000559175
T48	1778.11	-0.343353	0.0877521	-3.91276	9.12485e-05	0.000559246
HipHop	870.632	0.40065	0.102418	3.91192	9.15668e-05	0.000560854
RhoGAPp190	8447.37	-0.16993	0.0434448	-3.91139	9.17646e-05	0.000561722
CG9919	460.986	-0.720796	0.184469	-3.9074	9.32947e-05	0.000570673
GstT3	501.296	-0.407305	0.104242	-3.90728	9.33404e-05	0.000570673
Cp110	750.703	0.273518	0.0700332	3.90555	9.4013e-05	0.000574435
CG7337	4374.49	-0.318309	0.0815646	-3.90254	9.51875e-05	0.000581258
Cap-D3	880.817	-0.366616	0.0939466	-3.90239	9.52492e-05	0.000581281
CG4115	486.942	0.365227	0.093612	3.9015	9.55997e-05	0.000583065
CG6495	891.756	-0.47784	0.12263	-3.8966	9.75536e-05	0.000594621
Clp	721.145	0.27129	0.0696468	3.89522	9.81077e-05	0.000597635
CG32813	262.188	-0.637365	0.163669	-3.89424	9.85064e-05	0.0005997
CG17163	625.931	-0.322445	0.0828195	-3.89335	9.88702e-05	0.00060155
CG31809	11.3522	1.59055	0.408668	3.89203	9.94105e-05	0.000604105
Lrrk	1800.6	-0.241164	0.0619617	-3.89215	9.9361e-05	0.000604105
CG33288	142.069	0.557707	0.143375	3.88986	0.000100301	0.000609149
d4	3955.35	-0.185024	0.0475988	-3.88715	0.000101429	0.000615404
sha	24.0339	1.19361	0.30707	3.88709	0.000101454	0.000615404
CG1620	4464.4	0.187245	0.0481852	3.88594	0.000101936	0.000617955
Mesh1	180.292	0.499708	0.128633	3.88475	0.000102436	0.000620615
miple	3167.57	-0.316372	0.0814918	-3.88225	0.000103492	0.000626635
CG16798	77.6791	-1.33687	0.344665	-3.87876	0.00010499	0.000634934
CG3860	291.961	-0.520902	0.134291	-3.87889	0.000104933	0.000634934
NfI	146.54	-0.695357	0.179421	-3.87557	0.000106376	0.00064288
cta	1997.22	-0.23431	0.0604603	-3.87544	0.000106432	0.00064288
CG6511	1012.77	-0.237763	0.0613816	-3.87352	0.000107273	0.000647573
CG7172	714.324	0.263778	0.0681093	3.87286	0.000107567	0.000648959
gd	47.2448	1.37336	0.354775	3.87106	0.000108362	0.000653362
lft	5770.68	-0.325932	0.084207	-3.8706	0.000108567	0.000654205
hiw	1587.5	-0.598442	0.154704	-3.86829	0.000109599	0.000660028
g	4796.41	-0.211026	0.0545615	-3.86767	0.000109882	0.000661331
l(3)L1231	9506.29	-0.176379	0.0456148	-3.86671	0.000110312	0.000663524
betaggt-I	1054.62	0.233547	0.0604432	3.86391	0.000111587	0.00067079
Eph	11315.2	-0.198172	0.0513409	-3.85993	0.000113418	0.00068139
FKBP59	7324.83	0.233795	0.0605753	3.85958	0.000113583	0.000681972
pog	615.555	-0.513742	0.133145	-3.85851	0.000114081	0.000684555
CG11138	5834.75	-0.170026	0.0440752	-3.85763	0.00011449	0.000686596
CG13436	229.607	-0.431406	0.111838	-3.85743	0.000114586	0.000686764
stg	11044.3	-0.385105	0.0998584	-3.85651	0.000115017	0.000688934
CG3909	1098.85	0.214208	0.0555888	3.85344	0.000116468	0.000697212
Ime4	1141.66	0.202273	0.0525141	3.85179	0.000117259	0.000701527
hyx	2763.53	0.176271	0.0457713	3.85112	0.00011758	0.000703029
agt	178.433	-0.576509	0.149748	-3.84986	0.000118187	0.000706238
Chrac-14	488.143	0.363332	0.0943933	3.84913	0.000118538	0.000707916
CG2202	1501.41	-0.183239	0.0476174	-3.84816	0.000119007	0.000710145
rpk	128.373	0.719113	0.186876	3.84807	0.000119053	0.000710145
CG9267	834.878	-0.401222	0.10428	-3.84754	0.000119311	0.00071126
CG16711	1531.21	-0.207975	0.0541034	-3.84403	0.00012103	0.000721078
CG17493	4350.62	-0.196778	0.0512567	-3.83907	0.0001235	0.000735362
Tsp66E	4534.77	-0.372588	0.0970973	-3.83726	0.000124413	0.000740359
gk	710.957	-0.454054	0.118433	-3.83385	0.000126151	0.000750255
CG32350	1549.31	-0.201259	0.0525073	-3.83297	0.000126607	0.000752519
Akap200	53231.7	-0.063202	0.016493	-3.83206	0.000127074	0.000754405
Nxt1	1022.63	0.287646	0.0750612	3.83215	0.000127027	0.000754405
nonA-l	1385.23	-0.466864	0.121949	-3.82835	0.000129004	0.000765408
pdgy	5276.53	-0.23675	0.0618511	-3.82774	0.000129328	0.000766876
nerfin-1	2014.09	-0.543671	0.142045	-3.82744	0.000129483	0.000767342
DNApol-alpha50	359.292	0.60677	0.1586	3.8258	0.00013035	0.000771116
Prx6005	752.663	0.315894	0.0825663	3.82595	0.000130271	0.000771116
spz5	319.241	0.492118	0.128631	3.82582	0.000130336	0.000771116
CG13784	1426	-0.31184	0.0815484	-3.82399	0.000131309	0.000776334
CBP	11358.2	-0.425883	0.111482	-3.82018	0.000133353	0.000787952
CG30403	270.905	-0.470246	0.123232	-3.81596	0.000135656	0.000801087
MFS17	2105.11	-0.243434	0.0638105	-3.81496	0.000136206	0.000803865
CG11883	381.869	-0.623151	0.163462	-3.81222	0.000137724	0.000812345
Tl	4272.23	-0.279385	0.0733238	-3.8103	0.000138801	0.000818214
CG8547	2046.92	0.817496	0.2146	3.8094	0.000139306	0.000820709
bru-3	242.315	-0.665824	0.174799	-3.80907	0.000139488	0.000821304
Jafrac1	7762.35	0.302082	0.0793167	3.80856	0.000139777	0.000822524
CG32075	811.926	0.238375	0.0626022	3.80777	0.000140224	0.00082467
CG7357	1240.94	-0.194779	0.0512113	-3.80343	0.000142704	0.000837914
Fs(2)Ket	12409.5	0.251809	0.066209	3.80325	0.00014281	0.000837914
Mes-4	3104.9	0.189498	0.0498236	3.80337	0.00014274	0.000837914
kek4	52.1375	-0.956945	0.251586	-3.80365	0.000142581	0.000837914
Rtnl1	17055.4	-0.194929	0.0512759	-3.80157	0.000143783	0.000843127
CG10396	7.54404	-1.66211	0.437305	-3.80079	0.000144233	0.000845274
CG10339	16.7531	1.51803	0.399553	3.79932	0.000145096	0.000849835
CG12206	2240.27	-0.2309	0.0607786	-3.79903	0.000145262	0.000850311
CG13054	6.86381	1.68608	0.444017	3.79734	0.00014626	0.000855652
ATPCL	8476.15	-0.275129	0.0724594	-3.79701	0.000146452	0.000856282
Cad88C	2338.91	-0.448075	0.118025	-3.79644	0.000146787	0.000857739
Klc	4995.9	-0.217717	0.0573782	-3.79441	0.000147994	0.00086429
CG4914	11913.4	-0.595936	0.157076	-3.79394	0.000148274	0.000865423
CG5038	602.664	-0.331286	0.0873952	-3.79066	0.000150248	0.00087643
CG18643	30.1662	1.12325	0.296473	3.7887	0.000151439	0.000882867
CG4596	279.81	-0.692983	0.182929	-3.78825	0.00015171	0.000883933
Dis3	2928.01	0.172747	0.045617	3.78691	0.000152534	0.000888216
Mtr3	816.946	0.27292	0.0721021	3.78518	0.000153597	0.000893888
CG14229	548.226	-0.299849	0.079252	-3.78348	0.000154649	0.000899489
CR45267	107.944	-0.759104	0.200671	-3.78283	0.000155057	0.000901343
CG12129	1139.32	-0.282585	0.0747462	-3.78059	0.000156455	0.000908472
NK7.1	976.285	0.261135	0.0690727	3.78058	0.000156465	0.000908472
Syngr	285.905	-0.707417	0.18731	-3.77671	0.000158913	0.000922155
CG10137	309.644	-0.645696	0.171019	-3.77558	0.000159635	0.000925807
CG13409	210.096	-0.619198	0.164104	-3.7732	0.000161167	0.000933315
CG15443	893.077	0.222947	0.0590836	3.77341	0.00016103	0.000933315
RpL28	29359.5	0.205462	0.0544551	3.77305	0.000161264	0.000933315
Shal	206.004	-0.661371	0.175291	-3.77299	0.000161301	0.000933315
DOR	3136.43	-0.325802	0.0863566	-3.77275	0.000161456	0.000933671
eEF1delta	9512.44	0.310023	0.0821945	3.77183	0.000162056	0.000936604
CR45517	169.855	-0.480963	0.127657	-3.76762	0.000164811	0.000951978
px	5606.05	-0.227852	0.0604802	-3.76738	0.000164973	0.000952365
CG10804	32.4867	-1.08252	0.287456	-3.76587	0.000165972	0.000957584
CG10365	103.906	-0.758383	0.201432	-3.76497	0.000166571	0.000960484
Sk2	1811.28	-0.204553	0.0543337	-3.76475	0.000166713	0.000960753
Ror	923.697	-0.418373	0.111212	-3.76193	0.000168607	0.000971111
Vdup1	5969.77	-0.251749	0.066938	-3.76092	0.000169288	0.000974472
CG32091	973.144	0.423208	0.112554	3.76005	0.000169882	0.00097733
sog	4781.1	0.257538	0.0684999	3.75969	0.000170125	0.000978171
nrv2	7454.42	-0.163563	0.0435063	-3.75953	0.00017023	0.000978216
mRpL2	879.279	0.26417	0.0703905	3.75292	0.000174785	0.00100381
DNApol-alpha180	2282.46	0.429754	0.114587	3.75044	0.000176522	0.00101321
CG4036	469.725	0.299136	0.0797701	3.74998	0.000176849	0.00101451
stan	16781.3	-0.323795	0.0864089	-3.74724	0.000178791	0.00102506
nvd	595.906	0.973284	0.25977	3.74671	0.000179171	0.00102665
fu	1420.51	0.175845	0.0469522	3.74518	0.000180263	0.00103232
CG5674	3832.67	-0.125818	0.0336027	-3.74428	0.000180912	0.00103486
CanB2	2843.61	-0.198821	0.0530978	-3.74442	0.000180811	0.00103486
CG5037	894.245	0.2511	0.0670853	3.743	0.000181837	0.00103896
GstE12	2403.05	0.191057	0.0510435	3.74303	0.000181818	0.00103896
CG17977	801.744	-0.376851	0.100691	-3.74265	0.000182088	0.00103981
CG3529	1454.5	-0.261201	0.0698076	-3.74172	0.000182764	0.00104308
Acf1	5294.01	0.145196	0.0388117	3.74103	0.000183271	0.00104537
Wwox	634.863	-0.295902	0.0791036	-3.74069	0.000183518	0.00104619
Cypl	758.34	0.244184	0.0653401	3.73712	0.00018614	0.00106008
dy	314.462	-1.0601	0.283669	-3.73709	0.000186165	0.00106008
RanBP3	3893.52	0.1522	0.0407316	3.73665	0.000186489	0.00106132
snf	2951.49	0.213619	0.0571786	3.736	0.000186972	0.00106346
CG6550	556.139	0.274688	0.0735582	3.73429	0.000188248	0.00107011
Doc3	543.205	0.296538	0.0794241	3.7336	0.000188765	0.00107244
CG13003	115.477	0.592362	0.158724	3.73202	0.000189952	0.00107858
CG11069	3193.44	0.153952	0.0412752	3.72989	0.00019156	0.00108648
CG32590	339.072	-0.394204	0.105687	-3.72992	0.00019154	0.00108648
CR45473	261.178	-0.43633	0.116989	-3.72966	0.000191736	0.00108686
Ccp84Ad	11.3675	-1.51997	0.407554	-3.72948	0.000191873	0.00108703
CG43117	69.0804	-1.65656	0.44426	-3.72881	0.000192385	0.00108931
Cpsf160	2554.19	0.209631	0.0562237	3.72851	0.000192612	0.00108998
CG17124	1419.93	-0.483878	0.129826	-3.72713	0.00019367	0.00109536
hui	5063.36	-0.535582	0.143726	-3.72642	0.000194218	0.00109784
CG13751	414.096	-0.464835	0.124758	-3.7259	0.000194621	0.00109926
Sesn	538.031	-0.712868	0.191332	-3.72581	0.000194689	0.00109926
CG6972	18.2804	1.25654	0.33742	3.72396	0.000196125	0.00110674
Reg-5	2870.84	-0.530939	0.142584	-3.72369	0.000196336	0.00110731
VhaAC39-1	2426.23	-0.211794	0.0568819	-3.7234	0.000196557	0.00110794
CG30467	917.063	0.234111	0.0628813	3.72307	0.000196818	0.00110879
CG33506	644.392	0.251765	0.0676289	3.72275	0.000197067	0.00110894
rst	9974.22	-0.458034	0.123036	-3.72276	0.00019706	0.00110894
olf186-F	3395.7	-0.162358	0.0436147	-3.72255	0.000197225	0.00110921
CG4552	1032.04	-0.207653	0.0558089	-3.72079	0.000198599	0.00111632
CG17111	22.0983	1.40162	0.37674	3.72039	0.000198916	0.00111747
CG14868	163.356	-0.56683	0.152394	-3.7195	0.000199617	0.00112015
p	1292.39	-0.206537	0.0555274	-3.71955	0.000199576	0.00112015
Set1	4899.98	-0.196687	0.0528852	-3.71913	0.000199909	0.00112117
Gs2	457.625	0.948726	0.255185	3.71779	0.000200974	0.00112651
CG4324	529.743	-0.484739	0.130486	-3.71486	0.000203314	0.00113899
Pde1c	282.757	-0.60363	0.162545	-3.71362	0.000204315	0.00114396
CG9426	1861.82	-0.194678	0.0524275	-3.71328	0.00020459	0.00114486
Oseg4	2315.72	0.225533	0.0608	3.70943	0.000207728	0.00116177
CG1718	428.103	0.604933	0.163127	3.70837	0.000208601	0.001166
fru	2098.87	1.03481	0.279091	3.70777	0.000209094	0.00116811
CG32039	409.695	-0.328381	0.0885794	-3.7072	0.000209563	0.00117008
t	572.633	-0.977709	0.26385	-3.70554	0.00021094	0.00117712
Dek	11168.6	0.114913	0.0310414	3.70194	0.000213957	0.00119329
Hsp60	11771.8	0.177016	0.0478429	3.69993	0.000215655	0.00120209
CG9915	2954.07	0.152427	0.0411999	3.6997	0.000215856	0.00120254
CG7884	133.028	1.01985	0.275805	3.69773	0.000217536	0.00121123
Pgm	751.815	-0.259037	0.0700892	-3.69582	0.000219177	0.00121969
Eig71Ed	12.0944	-1.61189	0.43649	-3.69285	0.000221752	0.00123333
CG6321	61.5286	0.853102	0.231252	3.68905	0.000225089	0.0012512
CG13044	147.526	0.635247	0.17223	3.68837	0.000225694	0.00125387
Cad99C	12566.1	-0.211161	0.0573374	-3.68279	0.000230698	0.00128096
CG4896	2620.57	-0.189253	0.0513999	-3.68198	0.000231431	0.00128413
dom	26535	0.211794	0.0575234	3.68188	0.000231524	0.00128413
Ns2	3393.69	0.196147	0.0532798	3.68145	0.000231914	0.00128491
mRpL10	536.857	0.277071	0.0752617	3.68144	0.000231922	0.00128491
Np	4817.75	-0.518468	0.140877	-3.68029	0.000232972	0.00129002
CG17840	850.239	-0.227423	0.061798	-3.6801	0.000233139	0.00129023
CG4406	1104.56	0.262245	0.0712685	3.67968	0.000233531	0.00129098
l(1)G0232	4144.01	0.181279	0.0492644	3.67972	0.000233486	0.00129098
Orc2	668.435	0.349804	0.0950731	3.67932	0.000233857	0.00129207
vls	982.116	0.241692	0.0657341	3.67681	0.000236169	0.00130413
CG31051	71.4514	-0.793545	0.215853	-3.67631	0.00023663	0.00130523
Gycbeta100B	148.544	-0.942578	0.25639	-3.67634	0.000236602	0.00130523
CG13900	7188.69	0.194088	0.0528358	3.67341	0.000239333	0.00131942
CG34126	3321.7	-0.142641	0.0388741	-3.66931	0.000243203	0.00134002
CG42708	256.966	0.786126	0.214394	3.66673	0.000245668	0.00135286
E23	2233.6	-0.880511	0.240174	-3.66614	0.000246237	0.00135525
E(spl)mdelta-HLH	2659.2	-0.54674	0.149219	-3.664	0.000248302	0.00136554
RpII33	1295.77	0.229135	0.0625381	3.66393	0.000248379	0.00136554
Asph	321.319	0.7882	0.215174	3.66308	0.000249201	0.00136875
knk	4416.5	-0.230545	0.062938	-3.66304	0.000249236	0.00136875
CG7519	850.392	-0.322175	0.0879928	-3.66138	0.00025086	0.00137692
CG6867	54.3547	-0.949133	0.259326	-3.66	0.000252219	0.00138362
wts	4162.06	-0.153376	0.0419125	-3.65945	0.000252758	0.00138582
CG17778	97.4408	-0.855775	0.23402	-3.65685	0.000255336	0.00139843
CR45590	12.0101	-1.4839	0.405777	-3.65692	0.000255265	0.00139843
CG42663	2229.92	-0.379945	0.103921	-3.65609	0.000256088	0.00140178
CG9485	222.802	-0.575297	0.157394	-3.65513	0.000257051	0.00140629
CG14215	4384.04	0.263346	0.0720664	3.65422	0.000257968	0.00141053
CG6388	1375.73	0.239482	0.0655825	3.65162	0.000260589	0.00142409
vvl	809.582	0.818447	0.224184	3.65078	0.000261448	0.00142801
Phf7	523.777	0.383289	0.105005	3.65019	0.000262047	0.0014305
drd	51.3213	1.07925	0.295735	3.64938	0.00026287	0.00143421
CR45232	253.569	-0.655749	0.179833	-3.64643	0.000265912	0.00145002
DNA-ligI	1312.9	0.376173	0.103183	3.64567	0.000266693	0.00145349
CG33229	3159.28	-0.217833	0.0597665	-3.64474	0.000267667	0.00145801
GlcAT-P	440.295	-0.409599	0.112451	-3.64246	0.00027004	0.00147014
CG17549	3036.7	0.371471	0.102037	3.64054	0.000272063	0.00148035
qless	457.173	-0.448074	0.123128	-3.63908	0.000273609	0.00148795
CG9153	4675.25	-0.17424	0.0478848	-3.63873	0.000273981	0.00148917
CG9384	2321.14	-0.174985	0.0481379	-3.63509	0.000277889	0.00150959
His3.3A	5473.72	0.170305	0.0468554	3.63469	0.000278314	0.00151108
Mgat1	840.922	-0.266445	0.0733175	-3.63412	0.000278931	0.0015128
eIF-4a	78317.6	-0.141866	0.0390357	-3.63426	0.000278782	0.0015128
CG9471	783.358	0.287586	0.0791948	3.63138	0.000281913	0.00152772
CR43989	99.2576	-0.645816	0.177847	-3.63131	0.000281987	0.00152772
Spn27A	5716.18	-0.151547	0.0417445	-3.63035	0.000283036	0.00153258
Plzf	309.708	-0.408639	0.112689	-3.62624	0.000287576	0.00155632
CG3224	1335.36	0.225429	0.0622222	3.62297	0.000291244	0.001574
Jupiter	23663.1	-0.352349	0.0972553	-3.62293	0.00029129	0.001574
rdhB	31.6813	-1.24949	0.344886	-3.6229	0.000291313	0.001574
bchs	1775.56	-0.332971	0.091961	-3.62079	0.000293709	0.00158609
jhamt	187.84	1.01102	0.279265	3.62029	0.000294269	0.00158826
thr	1461.09	0.328796	0.0908656	3.61849	0.000296329	0.00159852
PI31	2238.41	-0.156456	0.0432494	-3.61754	0.000297421	0.00160355
CG17032	2617.68	0.296158	0.081885	3.61676	0.000298319	0.00160753
CG44774	4216.42	-0.291143	0.080538	-3.61498	0.000300377	0.00161775
__ambiguous	769429	-0.0751256	0.0207869	-3.61409	0.00030141	0.00162244
gsb	493.25	0.487826	0.135185	3.60858	0.000307878	0.00165637
CG5808	899.236	0.228271	0.0632616	3.60837	0.000308132	0.00165685
CG14352	303.554	0.347348	0.0963151	3.60638	0.000310502	0.0016687
CG31075	6098.88	0.36545	0.101368	3.60517	0.000311944	0.00167555
Art7	762.924	0.255099	0.0707652	3.60487	0.000312313	0.00167664
ast	865.713	0.284593	0.0789547	3.60451	0.000312745	0.00167806
His2Av	14123.8	0.172345	0.0478272	3.6035	0.00031396	0.00168368
CR44327	302.37	-0.691207	0.191827	-3.60329	0.000314214	0.00168414
Klp68D	698.057	-0.270404	0.0750691	-3.60206	0.0003157	0.0016912
CG31550	3414.19	-0.13072	0.0363427	-3.59687	0.000322071	0.00172441
tamo	1930.87	-0.215746	0.0599944	-3.59611	0.000323011	0.00172852
CG2854	50.413	-0.925394	0.257437	-3.59465	0.000324832	0.00173705
RhoGAP16F	760.166	-0.289456	0.0805263	-3.59455	0.000324952	0.00173705
Trp1	4969.12	-0.263252	0.0732506	-3.59385	0.000325825	0.0017408
CG9436	1534.45	0.308795	0.0860021	3.59055	0.000329985	0.00176208
Art4	4700.78	0.232304	0.0647089	3.58999	0.000330696	0.00176494
CG5522	2741.72	-0.290852	0.0810313	-3.58938	0.000331465	0.00176811
CG9090	19.6393	1.3021	0.362832	3.58872	0.000332305	0.00177165
Gp210	10970.9	0.180478	0.0502937	3.58848	0.000332617	0.00177237
CG11835	99.434	0.802932	0.223764	3.5883	0.000332845	0.00177264
mi	1668.46	0.165316	0.0460907	3.58675	0.000334827	0.00178225
DNApol-epsilon	1545.4	0.420433	0.117245	3.58593	0.000335875	0.00178689
CG31381	222.724	0.407789	0.11375	3.58496	0.000337133	0.00179263
Mt2	163.847	0.478358	0.133461	3.58426	0.000338029	0.00179644
Unc-115a	1428.33	-0.184872	0.051589	-3.58356	0.00033894	0.00180033
CG5044	991.065	0.24114	0.0673096	3.58255	0.000340257	0.00180637
hts	20725.6	-0.177771	0.0496261	-3.58221	0.0003407	0.00180777
Aats-pro	354.674	0.31458	0.0878386	3.58134	0.000341841	0.00181286
CG10559	68.926	1.05381	0.294333	3.58033	0.000343157	0.00181792
CG4676	42.4435	-0.900459	0.2515	-3.58036	0.000343125	0.00181792
SCAP	4005.87	-0.147079	0.0411049	-3.57813	0.000346057	0.00183231
Dtg	3469.77	0.24097	0.0673611	3.57728	0.000347184	0.00183731
B-H2	3039.83	-0.353057	0.0987231	-3.57624	0.000348574	0.0018437
CG30122	16981.2	0.129039	0.0360877	3.5757	0.000349286	0.00184649
CR45102	1640.2	-0.321462	0.0899248	-3.57479	0.000350509	0.00185198
Nipped-A	12669.1	-0.216693	0.0606307	-3.57399	0.000351587	0.0018567
Mcr	26122.8	-0.191116	0.0535036	-3.57202	0.000354237	0.00186971
CG14431	78.5503	0.755725	0.211782	3.56842	0.000359146	0.00189462
Spindly	2767.94	0.21416	0.0600654	3.56546	0.000363225	0.00191514
Cdk5alpha	778.258	-0.579641	0.162604	-3.56473	0.000364229	0.00191942
2013-09-03	869.592	-0.605359	0.169874	-3.56358	0.000365829	0.00192684
bsh	27.5121	-1.47282	0.41353	-3.56158	0.000368627	0.00194056
CG14881	307.063	-0.368803	0.103685	-3.55695	0.000375182	0.00197403
Ndae1	177.193	-0.805353	0.226624	-3.5537	0.000379859	0.00199726
per	44.9088	-0.886094	0.249351	-3.5536	0.000379994	0.00199726
pdm3	2175.26	0.257582	0.0725016	3.55278	0.000381179	0.00200244
pea	1819.39	0.212185	0.0597489	3.55128	0.000383364	0.00201286
Cals	14248.5	-0.18278	0.0514899	-3.54983	0.000385477	0.0020229
rn	4249.94	-0.359034	0.10119	-3.54811	0.000388005	0.0020351
CG10566	243.78	-0.526368	0.148447	-3.54582	0.000391394	0.0020518
Ect3	101.79	0.8736	0.246386	3.54565	0.000391643	0.00205204
wtrw	317.265	-0.598386	0.168783	-3.54529	0.000392179	0.00205377
CG8004	805.6	0.240171	0.0677541	3.54475	0.000392988	0.00205694
CG17386	268.239	-0.580819	0.163872	-3.54434	0.00039359	0.00205901
tst	1725.6	0.161059	0.0454543	3.54332	0.00039513	0.00206599
CG6700	6985.05	-0.238682	0.067373	-3.5427	0.000396049	0.00206972
mthl10	2148.28	-0.408935	0.115482	-3.5411	0.000398463	0.00208125
CG31142	397.748	0.347453	0.0981252	3.54091	0.000398744	0.00208164
CG17834	1122.36	-0.412449	0.116497	-3.54041	0.000399499	0.0020845
Prosalpha5	4932.4	0.246238	0.0695753	3.53915	0.000401413	0.0020934
TM9SF4	3043.56	-0.15687	0.0443433	-3.53762	0.000403747	0.00210447
CG9238	811.119	-0.791423	0.223738	-3.53727	0.000404284	0.00210618
pum	14172.7	-0.305367	0.086371	-3.53553	0.000406955	0.002119
CHKov2	1253.58	-0.463837	0.131264	-3.53363	0.000409891	0.00213318
CG6785	174.118	-0.511455	0.144773	-3.53281	0.000411166	0.0021387
Mlc2	683.058	1.15329	0.326481	3.53248	0.000411675	0.00214024
mbo	2161.26	0.208902	0.0591429	3.53216	0.000412178	0.00214175
Ir21a	7.75041	-1.54874	0.438559	-3.53142	0.000413341	0.00214668
CG32767	5554.18	-0.219046	0.0620321	-3.53118	0.000413715	0.00214751
CG17352	667.684	-0.504247	0.142816	-3.53076	0.000414369	0.00214979
tinc	6845.44	-0.312996	0.0886646	-3.53011	0.000415381	0.00215393
CG7627	2653.91	0.289557	0.0820822	3.52765	0.000419274	0.00217299
CG3348	78.0298	-0.703314	0.199381	-3.52749	0.000419521	0.00217315
CG42389	14078.6	-0.294565	0.0835328	-3.52633	0.000421355	0.00218153
mRpS5	1180.52	-0.210876	0.0598073	-3.52592	0.000422013	0.00218381
san	1310.04	0.271835	0.0771219	3.52475	0.000423888	0.00219238
CG8111	1098.41	-0.24444	0.0694102	-3.52168	0.000428825	0.00221677
kcc	702.422	0.322653	0.0916576	3.5202	0.000431226	0.00222804
ItgalphaPS5	254.997	-0.587758	0.167008	-3.51933	0.000432634	0.00223343
Nup98-96	8578.63	0.213181	0.0605751	3.51928	0.000432714	0.00223343
Ggamma1	9242.47	-0.205056	0.0582977	-3.51739	0.000435808	0.00224824
Ranbp21	3151.26	0.225985	0.0642614	3.51665	0.000437032	0.0022534
Paip2	2911.61	-0.248217	0.0706048	-3.51558	0.000438788	0.00226129
CG12885	36.7725	0.890732	0.253382	3.51538	0.000439128	0.00226188
CG31030	536.451	-0.420592	0.119678	-3.51437	0.000440792	0.00226929
wuho	994.795	0.244031	0.069448	3.51387	0.000441626	0.00227241
Pak	4903.45	-0.132494	0.0377083	-3.51365	0.000441997	0.00227316
Syp	54128.5	-0.143937	0.04098	-3.51237	0.000444135	0.00228299
amd	253.882	0.427919	0.121858	3.51162	0.000445389	0.00228826
CG8321	806.834	-0.226974	0.0646449	-3.51109	0.000446269	0.00229161
CG13731	113.656	1.28396	0.365789	3.51012	0.000447911	0.00229887
how	6656.23	-0.190987	0.0544304	-3.50883	0.000450084	0.00230884
Rpi	1915.51	0.211383	0.0603366	3.50339	0.000459368	0.00235526
CG5399	262.865	-1.25958	0.359683	-3.50193	0.000461906	0.00236706
aur	1010.42	0.27433	0.0783694	3.50048	0.000464421	0.00237873
CG8398	43.1296	1.02463	0.292858	3.49871	0.000467517	0.00239337
CG11658	466.92	-0.508738	0.145464	-3.49735	0.000469901	0.00240435
CG34431	187.026	0.548882	0.157004	3.49598	0.000472323	0.00241551
CG2046	1094.61	0.299503	0.0857488	3.49279	0.000477994	0.00244327
mRpS30	2384.08	0.267214	0.0765131	3.49239	0.000478711	0.00244569
CG42514	520.001	0.634753	0.181923	3.48914	0.000484586	0.00247444
mwh	205.073	0.688051	0.197212	3.48888	0.000485048	0.00247554
rti	4019.01	-0.152622	0.0437563	-3.48801	0.000486637	0.00248239
CG10907	847.423	0.218072	0.0625686	3.48533	0.000491531	0.00250608
abo	509.358	-0.351632	0.10091	-3.48462	0.000492833	0.00251017
nmd	1496.27	0.191461	0.0549429	3.48473	0.000492633	0.00251017
CG11964	1874.93	0.190452	0.0546707	3.48361	0.000494693	0.00251837
SmB	2592.06	0.245459	0.0704886	3.48225	0.000497222	0.00252996
CG8173	1770.9	0.192663	0.0553325	3.48192	0.00049783	0.00253051
CstF-64	1328.68	0.200913	0.0577019	3.48192	0.000497833	0.00253051
CG31510	2184.81	-0.172872	0.0496601	-3.48111	0.000499344	0.00253645
SMSr	1463.93	-0.195701	0.0562195	-3.48102	0.000499508	0.00253645
CG15630	1603.69	-0.491379	0.141181	-3.48049	0.000500496	0.00254018
Gip	830.149	-0.280476	0.0806115	-3.47935	0.00050263	0.00254972
beat-Ib	8.0796	-1.54471	0.444006	-3.47903	0.000503241	0.00255153
CG4619	614.194	0.240523	0.0691573	3.47791	0.00050533	0.00256083
CG16753	598.424	0.258059	0.074207	3.47756	0.000506009	0.00256298
Unc-13-4B	1380.65	0.233002	0.0670048	3.47739	0.000506314	0.00256323
ventrally-expressed-protein-D	159.275	-0.593827	0.170865	-3.47541	0.000510078	0.00258099
fs(2)ltoPP43	2024.33	0.211221	0.0607919	3.47449	0.00051183	0.00258855
pot	19917.2	0.12606	0.0362907	3.47361	0.000513513	0.00259575
CG18596	1925.17	0.213582	0.0615616	3.4694	0.000521614	0.00263537
CG9541	11.7376	1.40501	0.405017	3.46901	0.000522378	0.0026379
mRpL36	416.187	0.348483	0.100466	3.46866	0.000523069	0.00264007
lsn	629.949	0.28921	0.0834055	3.46752	0.00052529	0.00264994
eIF4G2	5330.8	-0.189618	0.0547191	-3.4653	0.000529646	0.00267057
Spn88Ea	6544.54	0.209792	0.0605765	3.46326	0.000533668	0.0026895
Rich	2711.23	-0.158016	0.0456459	-3.46178	0.000536615	0.002703
CG5653	1940.4	-0.564303	0.16304	-3.46113	0.000537904	0.00270814
gsb-n	466.847	0.360906	0.104326	3.45941	0.000541354	0.00272414
CG43313	1302.01	0.195042	0.0563888	3.45888	0.00054242	0.00272677
[truncated: 14,736 more rows]

## Sheet: ST4 Not337547v_vs_sensitized
Table S4. Differential gene analysis. Results from DESeq2. Related to Figure 5.
	target	Sensitized + UAS-RNAi Not3 37547v
	reference	Sensitized parental
	baseMean	log2FoldChange	lfcSE	stat	pvalue	padj
l(2)gl	11935.7	-0.945705	0.0225368	-41.9628	0	0
y	672.456	6.35021	0.234267	27.1067	8.21348e-162	4.12276e-158
Ugt58Fa	1287.03	-1.48907	0.0553578	-26.899	2.25679e-159	7.55199e-156
CR44101	191.313	3.71153	0.185412	20.0178	3.85536e-89	9.67599e-86
TwdlE	357.587	-1.76639	0.104857	-16.8457	1.12735e-63	2.26349e-60
CR44701	144.214	-6.14986	0.370391	-16.6037	6.55348e-62	1.09651e-58
pcs	6498.29	-0.616856	0.0414649	-14.8766	4.67932e-50	6.71081e-47
CR41257	124.749	3.99978	0.275577	14.5142	9.84969e-48	1.23601e-44
CG4576	1190.58	1.41611	0.0979484	14.4577	2.24291e-47	2.50184e-44
Pomp	3619.36	0.706643	0.0499007	14.161	1.59738e-45	1.60361e-42
CG10444	873.798	0.921919	0.0664268	13.8787	8.52554e-44	7.78071e-41
pea	2335.41	0.651093	0.0487207	13.3638	9.84539e-41	8.23649e-38
Nap1	13905.1	0.290267	0.0224688	12.9186	3.5334e-38	2.7286e-35
nAChRalpha6	115.436	-2.20077	0.183746	-11.9772	4.67848e-33	3.35481e-30
Trf	658.728	-0.810949	0.0724107	-11.1993	4.10982e-29	2.75057e-26
Cyp6t3	152.611	-3.09367	0.281436	-10.9925	4.15457e-28	2.60673e-25
nop5	7508.46	0.36716	0.0340383	10.7867	3.97947e-27	2.34999e-24
CG4670	2044.4	0.501473	0.0469919	10.6715	1.3843e-26	7.72053e-24
Gr64a	45.8196	4.48191	0.426094	10.5186	7.09145e-26	3.7469e-23
H15	1516.37	-1.12952	0.107584	-10.4989	8.73497e-26	4.38452e-23
MFS15	703.761	-0.72365	0.0698558	-10.3592	3.80132e-25	1.81721e-22
Dscam2	6077.72	-0.518324	0.0509731	-10.1686	2.73884e-24	1.24978e-21
Obp99a	1399.24	1.10461	0.109989	10.0429	9.87031e-24	4.30817e-21
Mrp4	229.681	1.29449	0.12942	10.0023	1.48971e-23	5.98206e-21
nesd	2651.04	0.498922	0.0498637	10.0057	1.43847e-23	5.98206e-21
vis	94.4028	1.9003	0.190423	9.97933	1.87731e-23	7.24858e-21
CG15083	1326.52	0.796149	0.0801683	9.93097	3.05286e-23	1.1351e-20
Eogt	2115.37	-0.463218	0.0473411	-9.78468	1.31013e-22	4.69728e-20
fok	1508.54	-1.1898	0.124979	-9.52007	1.73067e-21	5.99109e-19
CG4631	42.4933	3.09436	0.328941	9.40704	5.10322e-21	1.70771e-18
CG6362	60.686	2.33605	0.248696	9.39319	5.82117e-21	1.88512e-18
fbp	2675.65	0.50945	0.0555342	9.17362	4.57411e-20	1.43498e-17
laccase2	2837	-0.71657	0.0784511	-9.13397	6.60343e-20	2.00884e-17
Sdc	18012.7	-0.208947	0.0230635	-9.05964	1.30884e-19	3.86456e-17
CG32373	384.314	1.35465	0.150055	9.0277	1.75317e-19	5.02859e-17
CG8891	886.837	0.577875	0.0644857	8.96129	3.20915e-19	8.94907e-17
CG9317	483.406	-0.926607	0.103511	-8.95181	3.49694e-19	9.48805e-17
Dscam3	1685.01	-0.459607	0.0517173	-8.8869	6.28402e-19	1.66014e-16
InR	6190.15	-0.34524	0.0393159	-8.78119	1.61757e-18	4.16378e-16
robo3	1951.94	-0.398589	0.0456241	-8.73639	2.40685e-18	6.0406e-16
CG3036	1749.22	0.576535	0.0662883	8.6974	3.39583e-18	8.31482e-16
CG13641	410.169	3.48455	0.406093	8.58067	9.43248e-18	2.25459e-15
CG4500	268.668	3.53325	0.413169	8.55158	1.21419e-17	2.83471e-15
tio	2797.84	-0.565374	0.0661638	-8.54506	1.28468e-17	2.93111e-15
CG31815	29.5661	3.21023	0.379831	8.45173	2.8703e-17	6.40331e-15
krimp	137.565	-2.67898	0.318595	-8.40872	4.14493e-17	9.04586e-15
CR44587	25.1736	-3.45137	0.413359	-8.34957	6.85116e-17	1.46338e-14
tsh	4324.3	0.520906	0.0624529	8.34077	7.38053e-17	1.54361e-14
CG1698	201.109	-1.85837	0.223206	-8.32578	8.37733e-17	1.71633e-14
CG11788	499.253	0.992609	0.11932	8.31889	8.87928e-17	1.78278e-14
CG31477	391.557	-2.03463	0.245172	-8.29876	1.05203e-16	2.0625e-14
smid	8975.77	0.18425	0.022207	8.29693	1.06833e-16	2.0625e-14
Ama	6601.15	0.303403	0.0369353	8.21444	2.13159e-16	4.03755e-14
pan	8829.56	-0.251779	0.0309558	-8.13349	4.17116e-16	7.75449e-14
mam	16100.4	-0.351703	0.0433584	-8.11153	4.99862e-16	9.12385e-14
FKBP59	8031.08	0.283215	0.0351232	8.06346	7.41628e-16	1.3295e-13
SP2353	11250.4	-0.406031	0.0504193	-8.05308	8.07339e-16	1.42191e-13
Uhg5	1256.23	0.594778	0.0745472	7.97854	1.4807e-15	2.56289e-13
casp	4094.94	0.311591	0.0393724	7.91394	2.49369e-15	4.24308e-13
Hex-C	89.1882	-1.56049	0.197262	-7.91076	2.55817e-15	4.28024e-13
CG6870	154.651	3.47608	0.44055	7.89032	3.01418e-15	4.96056e-13
CG6701	968.064	-1.28223	0.162763	-7.87794	3.32835e-15	5.38924e-13
Zasp52	7352.77	-0.498819	0.0635448	-7.84988	4.16432e-15	6.63581e-13
PRL-1	10429.4	-0.323242	0.0414618	-7.79615	6.38243e-15	1.00114e-12
ChLD3	30.9802	-2.68947	0.346371	-7.7647	8.18368e-15	1.26394e-12
Prosap	11362.2	0.395076	0.0510666	7.73649	1.022e-14	1.55453e-12
CG31673	252.78	-1.31647	0.170437	-7.72411	1.1264e-14	1.68775e-12
l(2)k09913	10396	-0.246737	0.0322781	-7.6441	2.10407e-14	3.10628e-12
mthl6	77.9204	2.89936	0.380818	7.6135	2.66777e-14	3.88141e-12
CG30438	282.979	-1.01501	0.133686	-7.59249	3.13812e-14	4.50051e-12
Claspin	1667.78	0.414368	0.0551517	7.51324	5.76795e-14	8.04228e-12
nudC	2945.59	0.31847	0.0423854	7.51368	5.74871e-14	8.04228e-12
gny	624.764	-0.524969	0.069988	-7.50085	6.34053e-14	8.71953e-12
EndoA	3527.03	-0.253159	0.0339244	-7.46243	8.49418e-14	1.15234e-11
sle	5779.41	0.232611	0.0312665	7.43962	1.00973e-13	1.35156e-11
lt	4141.9	-0.390668	0.0526281	-7.42318	1.14345e-13	1.5104e-11
Pu	608.836	0.625449	0.0845189	7.40011	1.36067e-13	1.774e-11
GstE3	218.176	2.43824	0.330551	7.3763	1.62747e-13	2.09464e-11
Ance-2	139.562	-1.25408	0.1703	-7.36399	1.78499e-13	2.2683e-11
CG1806	1899.8	-0.364703	0.0497959	-7.32396	2.40759e-13	3.02123e-11
NHP2	2122.42	0.28358	0.0388067	7.30749	2.72188e-13	3.37345e-11
Magi	4243.24	-0.292709	0.0402625	-7.27001	3.59471e-13	4.40088e-11
CG45049	3599.58	-0.235862	0.0326142	-7.23188	4.76354e-13	5.76158e-11
Argk	36847.2	-0.222988	0.0309277	-7.20998	5.59616e-13	6.60939e-11
pr	1674.56	0.533307	0.0739619	7.21056	5.57211e-13	6.60939e-11
Axud1	2966.2	-0.337456	0.047032	-7.17503	7.22897e-13	8.24677e-11
CG13830	7496.91	-0.49249	0.0686137	-7.17772	7.08814e-13	8.24677e-11
CG18635	21.9083	2.87312	0.400389	7.17581	7.18816e-13	8.24677e-11
dpa	4341.45	0.328974	0.0460498	7.14389	9.07282e-13	1.02339e-10
CG11029	396.482	1.24113	0.1739	7.13703	9.53682e-13	1.05209e-10
pyr	1149.68	-0.516176	0.0723159	-7.13779	9.48406e-13	1.05209e-10
Tes	2601.09	0.268078	0.0376205	7.12585	1.03441e-12	1.12874e-10
CG32772	2953.17	-0.269799	0.0378713	-7.12409	1.04773e-12	1.13099e-10
CG11555	809.018	0.48846	0.0694292	7.03537	1.98733e-12	2.12243e-10
pch2	4082.05	0.278255	0.0396066	7.02547	2.13353e-12	2.25458e-10
CG11652	2325.17	1.20719	0.171932	7.0213	2.19812e-12	2.29864e-10
Reph	1857.69	-0.304202	0.043345	-7.01817	2.24795e-12	2.32651e-10
betaTub97EF	2357.55	0.678101	0.0967902	7.00588	2.4543e-12	2.51415e-10
CG2691	3726.72	0.230262	0.0329466	6.98893	2.76997e-12	2.80886e-10
rempA	381.118	-0.781084	0.111825	-6.98491	2.85045e-12	2.84621e-10
sli	14924.8	-0.318022	0.0455341	-6.98427	2.8635e-12	2.84621e-10
dos	3468.89	-0.318665	0.0456827	-6.9756	3.04558e-12	2.99751e-10
Cyp6g1	415.088	2.89143	0.414895	6.96906	3.19063e-12	3.10978e-10
CG5033	3234.61	0.371589	0.053346	6.96564	3.26919e-12	3.15571e-10
CG8586	39.1415	2.50047	0.361723	6.91266	4.75651e-12	4.54768e-10
CG4797	78.3591	1.53879	0.224878	6.84277	7.76778e-12	7.35667e-10
CG11594	374.821	2.14738	0.315833	6.79909	1.05284e-11	9.87801e-10
CG8170	1684.3	-0.546067	0.0803775	-6.79378	1.09233e-11	1.01536e-09
haf	1811.49	-0.88052	0.129635	-6.7923	1.10358e-11	1.01641e-09
CG42750	66.6762	1.49858	0.22156	6.76377	1.3445e-11	1.22704e-09
Pen	18035	0.341823	0.0505793	6.75817	1.39748e-11	1.2639e-09
cic	16259.7	-0.203251	0.0301026	-6.75195	1.45869e-11	1.30748e-09
CR45455	14.0838	-3.04843	0.453514	-6.7218	1.79494e-11	1.59463e-09
CG15506	45.1095	-1.96935	0.29318	-6.7172	1.85255e-11	1.63138e-09
tau	1764.36	-0.407043	0.0606611	-6.71012	1.9446e-11	1.69755e-09
subdued	1544.1	0.318166	0.0475801	6.68695	2.27865e-11	1.97201e-09
Uch-L5	4343.8	0.263769	0.0394757	6.6818	2.3602e-11	2.02513e-09
CG3921	15856.2	-0.21041	0.0316818	-6.64134	3.10847e-11	2.64457e-09
Tsp42Ep	449.955	2.31119	0.34821	6.63735	3.19372e-11	2.69427e-09
CG4341	515.049	-0.53824	0.0812049	-6.62817	3.39878e-11	2.84337e-09
CG14598	481.766	1.34871	0.204398	6.59843	4.15524e-11	3.44748e-09
run	665.083	-0.486697	0.0741973	-6.5595	5.39895e-11	4.44263e-09
Sema-2a	27894.2	-0.231601	0.0353439	-6.55277	5.64792e-11	4.60972e-09
Sap47	4825.67	-0.315643	0.0482242	-6.54532	5.93664e-11	4.80628e-09
CG8369	319.409	2.79182	0.427006	6.53813	6.22936e-11	5.00292e-09
Uba2	11412	0.143115	0.0218946	6.53654	6.2957e-11	5.01607e-09
CG11275	5146.99	0.733447	0.112369	6.52715	6.70314e-11	5.29865e-09
CG14434	1365.18	0.324889	0.049787	6.52558	6.77399e-11	5.31282e-09
RpLP2	45259.9	-0.250959	0.0385036	-6.51781	7.13422e-11	5.55197e-09
Drep-1	865.445	0.409785	0.0629715	6.50746	7.64332e-11	5.9024e-09
dpr9	972.134	-0.400547	0.0616358	-6.4986	8.10709e-11	6.21276e-09
RpL13A	43400.3	-0.190812	0.0293959	-6.4911	8.52096e-11	6.48044e-09
CG8316	71.5722	-1.64692	0.254276	-6.47689	9.36349e-11	7.06767e-09
PCNA	5949.8	0.445561	0.068842	6.47223	9.65657e-11	7.18738e-09
Tsp	1790.74	-0.356641	0.0551044	-6.4721	9.66527e-11	7.18738e-09
Myd88	2140	-0.256774	0.0397093	-6.46634	1.00407e-10	7.41166e-09
CG31998	12184.2	-0.194304	0.0301364	-6.44747	1.13733e-10	8.27367e-09
feo	5036.33	0.189883	0.0294479	6.44809	1.13269e-10	8.27367e-09
polo	12099.1	0.167989	0.026266	6.39568	1.59834e-10	1.15437e-08
Cyp4ac1	38.679	1.89564	0.296658	6.38999	1.65901e-10	1.18963e-08
CG12206	2308.16	-0.371349	0.0582301	-6.37727	1.80271e-10	1.28351e-08
Nop60B	8980.35	0.290892	0.0458972	6.3379	2.3292e-10	1.64668e-08
Rs1	2396.39	0.35677	0.0563385	6.33261	2.41053e-10	1.69226e-08
AdSL	2403.55	0.318778	0.0504129	6.32335	2.5596e-10	1.78443e-08
Osi17	135.848	-1.50307	0.237861	-6.31912	2.63049e-10	1.82121e-08
RpLP0-like	1828.95	0.346987	0.0549693	6.31238	2.7477e-10	1.88933e-08
E2f	12962.4	-0.176899	0.0280547	-6.30552	2.87227e-10	1.96154e-08
Gnf1	3314.4	0.26409	0.0418897	6.30443	2.89255e-10	1.96205e-08
CG8745	439.397	2.48302	0.394055	6.30122	2.95318e-10	1.98973e-08
CG10625	10961.9	-0.427644	0.0679108	-6.29714	3.0319e-10	2.02915e-08
Cpr49Ac	7116.41	1.24078	0.197281	6.28939	3.1871e-10	2.11889e-08
Lcp65Af	105.127	1.23835	0.196947	6.28773	3.2215e-10	2.12767e-08
CG10126	453.201	1.24574	0.198191	6.28555	3.2669e-10	2.14356e-08
ade5	5547.54	0.744692	0.118542	6.28208	3.34082e-10	2.16377e-08
lama	2704.29	0.507352	0.0807527	6.28279	3.32552e-10	2.16377e-08
CG15279	150.662	1.219	0.1941	6.28026	3.38002e-10	2.17513e-08
CG1146	2126.19	-0.301195	0.0479832	-6.27709	3.44959e-10	2.20404e-08
LanB1	17922	-0.148024	0.0235849	-6.27623	3.46885e-10	2.20404e-08
GstT3	513.426	-0.580241	0.0925001	-6.27286	3.54467e-10	2.23805e-08
CG6415	81.141	2.78012	0.443539	6.26804	3.65613e-10	2.29399e-08
CG6024	3480.12	-0.307302	0.049049	-6.2652	3.72347e-10	2.32173e-08
CG9246	2594.99	0.252674	0.0404386	6.24834	4.14831e-10	2.57067e-08
Orc1	1190.54	-0.527736	0.084543	-6.24223	4.31388e-10	2.65688e-08
CG31436	288.75	1.12443	0.180178	6.24068	4.35677e-10	2.66693e-08
CG8929	8181.22	-0.320698	0.0514368	-6.23479	4.52379e-10	2.75239e-08
Epac	751.81	-0.863152	0.138613	-6.22705	4.75295e-10	2.87439e-08
jp	334.604	-1.1451	0.184071	-6.22099	4.94035e-10	2.96983e-08
Gr64f	10.7634	2.81103	0.452175	6.21668	5.07781e-10	3.01784e-08
chn	11428.5	-0.226487	0.0364326	-6.2166	5.08033e-10	3.01784e-08
ihog	12210.1	0.170423	0.02751	6.19494	5.83073e-10	3.44322e-08
Cyp309a1	107.719	2.33001	0.376576	6.18737	6.11777e-10	3.59159e-08
Galphaq	2353.7	-0.346696	0.0560941	-6.18061	6.38541e-10	3.72692e-08
Rpb5	1583.91	0.33769	0.0548138	6.16067	7.24364e-10	4.20341e-08
CR45108	23.7899	-2.11175	0.343442	-6.14879	7.80768e-10	4.50467e-08
dup	1803.34	0.356955	0.058101	6.14369	8.06239e-10	4.62505e-08
CR45668	175.553	-1.88415	0.306861	-6.14007	8.2486e-10	4.70498e-08
CG1607	4646.05	0.378196	0.0616497	6.1346	8.53743e-10	4.84222e-08
Ctr1B	20.5515	2.69058	0.439445	6.12269	9.20079e-10	5.18914e-08
CG15369	273.571	2.57291	0.420484	6.11893	9.42043e-10	5.28333e-08
Atpalpha	35533.8	-0.221136	0.0361473	-6.11764	9.49687e-10	5.29662e-08
Csk	8634.96	-0.267791	0.043808	-6.11284	9.78713e-10	5.42834e-08
NFAT	5230.33	-0.441496	0.0722689	-6.10907	1.00212e-09	5.52761e-08
CG5888	1814.84	0.754868	0.123936	6.09077	1.12372e-09	6.14828e-08
cdc2	3969.51	0.275213	0.0451887	6.09031	1.12689e-09	6.14828e-08
CG31778	369.64	2.23621	0.367439	6.08594	1.15811e-09	6.28445e-08
Exn	6244.31	-0.157234	0.0258461	-6.08346	1.17613e-09	6.33384e-08
rho-4	3534.26	-0.303122	0.0498314	-6.08296	1.17983e-09	6.33384e-08
aralar1	1574.06	0.418698	0.0688959	6.07727	1.22249e-09	6.52797e-08
aft	2529.6	0.330395	0.0545038	6.06188	1.34538e-09	7.14615e-08
CG44325	4491.18	0.262665	0.0436574	6.0165	1.78223e-09	9.41674e-08
Drep-2	462.905	-0.7522	0.125091	-6.01322	1.81875e-09	9.5594e-08
CG10326	2695.76	0.26182	0.0436881	5.99295	2.06072e-09	1.07322e-07
Cht7	472.796	0.627472	0.104705	5.99275	2.06328e-09	1.07322e-07
prominin-like	13269.8	-0.173583	0.0289895	-5.98777	2.12741e-09	1.10088e-07
CG9634	9118.96	-0.265722	0.0444839	-5.97344	2.32304e-09	1.18985e-07
Ef1alpha100E	5307.69	-0.407996	0.0682953	-5.97399	2.31515e-09	1.18985e-07
CG16800	41.449	-1.9025	0.318735	-5.96892	2.38825e-09	1.21704e-07
Cas	8728.85	0.219061	0.0367588	5.95943	2.5312e-09	1.28337e-07
CG3226	2609.67	0.247959	0.0416256	5.95688	2.57099e-09	1.29542e-07
Coprox	1399.08	-0.294035	0.0493657	-5.95626	2.58078e-09	1.29542e-07
CenG1A	4280.01	-0.45001	0.0756617	-5.94766	2.71999e-09	1.35851e-07
CG34380	5322.33	-0.214778	0.0361664	-5.93861	2.87448e-09	1.42856e-07
CG14567	329.704	0.812032	0.136908	5.93124	3.00651e-09	1.48682e-07
dan	5542.49	-0.223396	0.0377176	-5.92286	3.16387e-09	1.55696e-07
Den1	1672.99	-0.273554	0.0461984	-5.92128	3.19451e-09	1.56438e-07
Axn	5806.4	-0.15999	0.0270768	-5.90874	3.44727e-09	1.67996e-07
aPKC	8544.32	-0.241853	0.0409513	-5.90588	3.50772e-09	1.70116e-07
CG7265	1335.7	0.369927	0.0628336	5.88742	3.92282e-09	1.89333e-07
CBP	12339.3	-0.399338	0.0679229	-5.87929	4.12029e-09	1.96969e-07
CG42806	2125.69	0.268756	0.0457088	5.87975	4.10893e-09	1.96969e-07
Klp3A	4541.96	0.173151	0.0294602	5.87747	4.16593e-09	1.98208e-07
CG3368	3282.45	0.223937	0.0381075	5.87647	4.19108e-09	1.98464e-07
His3.3B	45066.3	-0.249363	0.0424774	-5.8705	4.34477e-09	2.04775e-07
Ect3	133.324	1.27881	0.218112	5.86309	4.54326e-09	2.1313e-07
RpS29	43557.4	-0.29215	0.0498747	-5.85768	4.69385e-09	2.18156e-07
ex	21898.3	-0.138985	0.0237243	-5.85834	4.67522e-09	2.18156e-07
Cont	29067.3	-0.199983	0.0342145	-5.84499	5.06598e-09	2.34366e-07
CG9336	1533.94	0.412435	0.0707448	5.8299	5.54601e-09	2.55396e-07
mRpL18	486.786	0.44552	0.0764557	5.82716	5.63793e-09	2.58444e-07
Mcm10	958.437	0.396759	0.0681259	5.8239	5.74907e-09	2.6234e-07
CG12213	4112.29	-0.295648	0.0508432	-5.81489	6.06743e-09	2.75615e-07
wech	6669.02	-0.234372	0.0403865	-5.80323	6.5048e-09	2.94152e-07
CG34127	173.71	-0.781521	0.134789	-5.79813	6.70595e-09	3.01888e-07
ths	3345.8	-0.441678	0.0763162	-5.78747	7.14551e-09	3.2024e-07
drpr	6585.86	-0.249538	0.0431641	-5.78116	7.41875e-09	3.31008e-07
RpL23A	60380.1	-0.161044	0.0278848	-5.77534	7.67962e-09	3.41132e-07
PGRP-LC	1015.53	-0.566492	0.0982199	-5.76758	8.04159e-09	3.55636e-07
Snx16	1006.42	-0.366681	0.0636045	-5.76501	8.16538e-09	3.59527e-07
CG3397	317.248	2.2147	0.385322	5.74766	9.04887e-09	3.96688e-07
ade2	3431.62	0.485989	0.0846922	5.7383	9.56306e-09	4.17407e-07
CG32115	66.4046	2.58614	0.450839	5.73629	9.67705e-09	4.20554e-07
Ns4	1541.08	-0.279971	0.0488687	-5.72904	1.01e-08	4.37044e-07
CG34155	168.495	-0.91271	0.159363	-5.72725	1.02071e-08	4.39783e-07
scra	9637.6	0.195423	0.0341425	5.72375	1.04196e-08	4.4702e-07
Nipped-B	13753.1	-0.136094	0.0237821	-5.72253	1.04952e-08	4.48347e-07
CG32428	1457.2	-0.371168	0.0649321	-5.71624	1.08905e-08	4.61307e-07
Ilp8	39.1873	1.82888	0.31991	5.71686	1.08511e-08	4.61307e-07
CG5446	2282.52	0.230507	0.0403405	5.71404	1.10325e-08	4.63411e-07
Got1	3692.01	-0.200868	0.0351501	-5.7146	1.09964e-08	4.63411e-07
CG13917	10084	0.207013	0.0362356	5.71297	1.11024e-08	4.64403e-07
CG30427	134.715	-0.898091	0.157244	-5.71145	1.1202e-08	4.64697e-07
CG8317	471.217	1.50044	0.262678	5.71211	1.11583e-08	4.64697e-07
CG42788	2349.66	-0.273937	0.0480512	-5.70095	1.19143e-08	4.92211e-07
CG4069	1123.7	0.33755	0.0592329	5.69869	1.2073e-08	4.96725e-07
CadN	11166.2	-0.370134	0.0650243	-5.69224	1.25382e-08	5.13761e-07
ncd	3481.32	0.272213	0.0478558	5.68819	1.28392e-08	5.23954e-07
RnrL	4899.01	0.240672	0.0424592	5.6683	1.44218e-08	5.86156e-07
Optix	3284.16	0.365058	0.0644756	5.66196	1.49652e-08	6.05787e-07
Ranbp9	4155.56	0.205824	0.0363822	5.65727	1.53798e-08	6.2007e-07
Cyp28d1	244.867	2.30146	0.406878	5.65639	1.54591e-08	6.20776e-07
kcc	871.906	0.66925	0.11844	5.65055	1.59933e-08	6.39669e-07
Bdbt	817.248	0.363736	0.064407	5.64746	1.62832e-08	6.48678e-07
Obp99b	12649.8	2.39438	0.424189	5.6446	1.65567e-08	6.56966e-07
CG32230	2950.5	0.264903	0.0469453	5.6428	1.67306e-08	6.61255e-07
Rop	3789.38	-0.23306	0.0413406	-5.63756	1.72476e-08	6.79015e-07
CG42313	874.646	-0.392797	0.0697303	-5.63309	1.77012e-08	6.9415e-07
pont	3575.34	0.196029	0.0348291	5.62832	1.81978e-08	7.10846e-07
CG42492	2460.52	-0.46039	0.0819998	-5.61453	1.97092e-08	7.66902e-07
mRpL48	594.599	0.503808	0.0898681	5.60608	2.06958e-08	8.02181e-07
RnrS	3426.72	0.386852	0.0690376	5.60349	2.10074e-08	8.11127e-07
achi	504.208	-0.539242	0.0963915	-5.59429	2.21528e-08	8.52078e-07
danr	4519.56	-0.200959	0.0359477	-5.59032	2.26652e-08	8.68457e-07
mtt	104.281	-1.46774	0.262741	-5.58624	2.32034e-08	8.857e-07
Asator	4424.64	-0.172614	0.0309112	-5.5842	2.34773e-08	8.89536e-07
th	16654.5	-0.4133	0.0740126	-5.58418	2.34811e-08	8.89536e-07
CG12964	1225.97	-0.563152	0.100899	-5.58132	2.38697e-08	9.00857e-07
fra	15299.2	-0.272875	0.0490443	-5.56385	2.63884e-08	9.92183e-07
Rbp6	8552.62	-0.418195	0.0752033	-5.56086	2.68445e-08	1.00557e-06
Nuf2	562.529	0.435317	0.0782951	5.55995	2.69851e-08	1.00708e-06
PDZ-GEF	6997.18	-0.176975	0.0318565	-5.55538	2.77012e-08	1.02997e-06
ppl	670.38	0.607088	0.109327	5.55296	2.80878e-08	1.04049e-06
Tctp	40224.2	-0.177107	0.0320057	-5.53363	3.13678e-08	1.15773e-06
AstC-R2	28.8508	1.73646	0.314005	5.53004	3.20149e-08	1.17728e-06
Ugt86Di	1314.65	-0.721938	0.130842	-5.51763	3.43595e-08	1.25889e-06
CG8778	819.449	0.352166	0.0638549	5.5151	3.48586e-08	1.27253e-06
Fas2	26932.3	-0.205977	0.0373732	-5.51135	3.56097e-08	1.29524e-06
E(spl)m3-HLH	3057.89	-0.378181	0.0686449	-5.50923	3.60412e-08	1.3062e-06
Gasz	933.464	0.366343	0.0665151	5.50767	3.6362e-08	1.31309e-06
Zip102B	5824.14	-0.20703	0.0376765	-5.49495	3.90825e-08	1.40627e-06
Mcm7	4799.27	0.30803	0.0561668	5.48421	4.15323e-08	1.48908e-06
Dhc36C	188.335	0.866189	0.158667	5.45916	4.78385e-08	1.70908e-06
CG33143	181.228	-0.729414	0.133634	-5.45829	4.80753e-08	1.71145e-06
CG7920	7215.91	-0.288177	0.0528412	-5.45364	4.93482e-08	1.74439e-06
CR43432	1702.97	-0.70412	0.129104	-5.45391	4.92751e-08	1.74439e-06
FANCI	1631.48	0.414762	0.0761445	5.44703	5.12166e-08	1.80408e-06
CG10731	353.177	0.497049	0.0913071	5.4437	5.21844e-08	1.83175e-06
Nedd8	2069.06	0.273219	0.0502091	5.44162	5.27986e-08	1.84685e-06
CG11089	7012.39	1.15487	0.212284	5.44021	5.32191e-08	1.84867e-06
vn	923.129	-0.400225	0.0735642	-5.44049	5.31332e-08	1.84867e-06
CG7546	8738.32	0.282462	0.0520158	5.43032	5.62541e-08	1.94736e-06
AnxB9	10452	-0.157314	0.0289749	-5.42932	5.65677e-08	1.95149e-06
CG3165	1150.24	0.279698	0.0515686	5.4238	5.83449e-08	2.00591e-06
Prosalpha7	5048.17	0.279086	0.051504	5.41873	6.00252e-08	2.04964e-06
spi	13091.3	-0.590264	0.10893	-5.41876	6.00129e-08	2.04964e-06
CG6188	31.1382	2.50305	0.462078	5.41693	6.063e-08	2.06327e-06
Adgf-D	110.356	1.81817	0.335723	5.41569	6.1054e-08	2.07068e-06
Atac2	1202.61	-0.396737	0.0733668	-5.40758	6.38833e-08	2.15934e-06
l(1)G0020	2115.55	0.285171	0.0527875	5.40225	6.58119e-08	2.21707e-06
CG30394	1664.83	-0.30721	0.0568874	-5.40032	6.65239e-08	2.23356e-06
CG43060	38.454	2.4112	0.446695	5.39787	6.74382e-08	2.25671e-06
Incenp	6075.59	0.163991	0.0303886	5.39648	6.79601e-08	2.26662e-06
fusl	165.427	2.39989	0.444928	5.39388	6.89522e-08	2.29209e-06
CG6724	1636.93	0.30089	0.0558995	5.3827	7.33756e-08	2.43108e-06
NimB5	58.7671	2.10612	0.391608	5.37813	7.5265e-08	2.48548e-06
RpS15Ab	3822.3	-0.238704	0.0444044	-5.37568	7.62949e-08	2.51123e-06
CG7763	55.6346	2.14279	0.399063	5.36955	7.89317e-08	2.58953e-06
CG3011	5328.24	0.221895	0.0413593	5.36506	8.09241e-08	2.64624e-06
Hexo1	8922.34	-0.31865	0.0595059	-5.35494	8.55869e-08	2.78963e-06
Ptp10D	9023.74	-0.202486	0.0378196	-5.35401	8.60265e-08	2.79489e-06
mago	2127.17	0.259612	0.0485087	5.35188	8.70466e-08	2.81891e-06
CG1785	2267.73	0.289122	0.0540377	5.35037	8.7773e-08	2.83329e-06
ade3	4662.07	1.10203	0.206005	5.34953	8.81853e-08	2.83747e-06
CG9220	1828.02	0.256348	0.0479278	5.34863	8.86249e-08	2.83975e-06
Nup93-1	4480.43	0.150406	0.0281226	5.34822	8.88218e-08	2.83975e-06
alien	3330.45	0.312027	0.0583675	5.3459	8.99711e-08	2.86737e-06
CG11266	8546.72	-0.18797	0.0352299	-5.33551	9.52782e-08	3.02689e-06
Nop56	6691.21	0.183544	0.0344504	5.32777	9.94265e-08	3.14872e-06
CG1773	238.563	2.1753	0.408535	5.32465	1.01149e-07	3.18358e-06
CG3609	1546.13	0.305869	0.0574442	5.32462	1.01162e-07	3.18358e-06
CoVIII	1399.05	-0.397806	0.0748213	-5.31675	1.05638e-07	3.31405e-06
Aos1	4710.24	0.202815	0.0383167	5.29313	1.20243e-07	3.76051e-06
CG42500	184.266	1.22501	0.232433	5.27037	1.36146e-07	4.24463e-06
CG4038	1989.74	0.28763	0.0545975	5.26818	1.37784e-07	4.28238e-06
mub	15781	-0.172985	0.0328569	-5.2648	1.40342e-07	4.34844e-06
CG4324	574.163	-0.4522	0.0859897	-5.25877	1.45022e-07	4.47618e-06
a	6464.04	-0.186176	0.0354058	-5.25835	1.45357e-07	4.47618e-06
Mcm5	2699.52	0.368798	0.0701541	5.25697	1.46447e-07	4.49596e-06
CG15097	1722.89	-0.587397	0.111785	-5.25471	1.48259e-07	4.53771e-06
CG11147	229.287	0.886726	0.168775	5.2539	1.4891e-07	4.5438e-06
Nmdmc	782.497	0.462828	0.0882153	5.24658	1.54949e-07	4.71373e-06
tmod	20342	-0.116305	0.0222071	-5.23727	1.62972e-07	4.94283e-06
ckn	9888.1	-0.223966	0.0427814	-5.23511	1.64887e-07	4.98585e-06
Gadd45	978.104	-0.506655	0.0967965	-5.23423	1.65676e-07	4.99411e-06
side	1540.54	-0.382546	0.0730929	-5.23369	1.66155e-07	4.99411e-06
Upf3	1233.44	0.306374	0.0585939	5.22877	1.70644e-07	5.11371e-06
CG32364	110.352	1.06013	0.202832	5.22664	1.72617e-07	5.15745e-06
IntS3	6609.82	-0.172758	0.0330725	-5.22362	1.7546e-07	5.22683e-06
GalNAc-T2	5968.57	-0.375123	0.071846	-5.22122	1.77752e-07	5.27946e-06
Ptp99A	4732.61	-0.279799	0.0535999	-5.22014	1.78791e-07	5.29464e-06
CG33493	126.111	1.97717	0.378969	5.21724	1.8161e-07	5.34658e-06
CG7906	681.816	-1.04913	0.201081	-5.21744	1.81413e-07	5.34658e-06
CG12025	3867.29	-0.193242	0.0370473	-5.21608	1.82752e-07	5.36447e-06
numb	11194	-0.186351	0.0357456	-5.21325	1.85556e-07	5.43091e-06
Sema-1b	17228.1	-0.131884	0.0253244	-5.20779	1.91098e-07	5.57685e-06
icln	1787.5	0.294248	0.0565365	5.20456	1.94454e-07	5.65832e-06
Non3	1519.72	0.279246	0.053685	5.20157	1.9761e-07	5.72694e-06
how	7035.45	-0.248086	0.0476974	-5.20125	1.97953e-07	5.72694e-06
ect	785.277	-1.19651	0.230195	-5.19783	2.01633e-07	5.81666e-06
cathD	8831.46	0.586887	0.112967	5.1952	2.04499e-07	5.88242e-06
Ero1L	1242.16	-0.315722	0.0607865	-5.19395	2.05874e-07	5.90506e-06
CG13284	829.263	-0.640412	0.12336	-5.19141	2.08706e-07	5.96923e-06
Cpr12A	145.005	1.15401	0.22246	5.18748	2.1316e-07	6.0793e-06
CG1136	73.9301	1.66497	0.32123	5.18312	2.18208e-07	6.20564e-06
CG16935	670.722	0.354344	0.0686507	5.16155	2.44913e-07	6.94543e-06
Dscam1	4737.73	-0.368031	0.0713363	-5.15911	2.48133e-07	7.01691e-06
Dhit	350.261	-0.517149	0.100372	-5.15234	2.57251e-07	7.25432e-06
CG13749	84.7021	1.00866	0.196026	5.14555	2.66736e-07	7.47979e-06
CG13795	105.563	2.09479	0.407086	5.14581	2.66363e-07	7.47979e-06
CG12325	1544	0.286717	0.0558606	5.13272	2.85587e-07	7.98322e-06
retm	1853.43	-0.247797	0.0482822	-5.13226	2.8628e-07	7.98322e-06
Poc1	2369.61	0.389773	0.0760015	5.12849	2.92075e-07	8.12226e-06
Maf1	4307.89	-0.287494	0.0560972	-5.12492	2.97663e-07	8.25479e-06
mRpL23	601.697	0.35914	0.070089	5.12406	2.99032e-07	8.26993e-06
Tsp39D	3518.34	0.205328	0.0401744	5.11091	3.20608e-07	8.84226e-06
Myo95E	2625.7	-0.209596	0.0410264	-5.1088	3.24208e-07	8.91706e-06
CG13293	1100.8	-0.267462	0.0523694	-5.10721	3.26951e-07	8.96794e-06
CG11123	1429.34	0.246341	0.0482426	5.1063	3.28528e-07	8.98663e-06
Tig	1218.65	1.18514	0.232245	5.10299	3.34325e-07	9.12034e-06
SelR	1620.85	-0.314327	0.0616662	-5.09724	3.44636e-07	9.37615e-06
Tmhs	2208.23	-0.337266	0.0661803	-5.09617	3.466e-07	9.40409e-06
Idgf4	5005.44	0.469821	0.09221	5.09512	3.4852e-07	9.43069e-06
CR44380	11.1403	-2.20709	0.43367	-5.08932	3.59358e-07	9.69782e-06
hoip	2469.23	0.314585	0.0618414	5.08697	3.63831e-07	9.79221e-06
psh	34.7134	2.20169	0.432993	5.08482	3.67972e-07	9.87718e-06
HDAC4	2909.07	-0.23893	0.0470625	-5.07686	3.83726e-07	1.02453e-05
glob1	384.939	0.51472	0.101376	5.07736	3.82716e-07	1.02453e-05
CG11985	983.286	0.355544	0.0700759	5.0737	3.90148e-07	1.03643e-05
RanGAP	4490.78	0.234841	0.0462864	5.07365	3.90247e-07	1.03643e-05
CG17843	735.914	0.68546	0.135153	5.07173	3.9421e-07	1.04419e-05
Nup154	5550.34	0.190564	0.0376003	5.06816	4.01679e-07	1.06117e-05
rig	3956.88	0.207765	0.0410277	5.06402	4.10511e-07	1.08166e-05
Mcr	28365.8	-0.165454	0.0327065	-5.05875	4.22007e-07	1.10904e-05
GlyS	5000.77	-0.311085	0.0615215	-5.05652	4.26977e-07	1.11917e-05
CG8003	2147.08	0.241487	0.0477723	5.05495	4.30498e-07	1.12546e-05
CG9004	838.02	0.412081	0.0816232	5.04858	4.45096e-07	1.15899e-05
beat-VII	387.396	-0.595376	0.117935	-5.04836	4.4563e-07	1.15899e-05
mld	7813.96	-0.191753	0.0380184	-5.0437	4.56609e-07	1.18145e-05
mst	1017.97	0.328618	0.0651542	5.0437	4.56621e-07	1.18145e-05
yellow-e2	390.061	0.482782	0.0959107	5.03366	4.81194e-07	1.24183e-05
Bub3	4909.46	0.195625	0.0389044	5.02834	4.94747e-07	1.27353e-05
CG9286	1204.01	0.254567	0.0507557	5.01553	5.28865e-07	1.35787e-05
CG15735	3960.04	0.206452	0.0412316	5.00713	5.52473e-07	1.41487e-05
RecQ4	1017.68	0.319687	0.0638573	5.00627	5.5494e-07	1.41757e-05
pyd	24757.1	-0.120171	0.0240088	-5.00529	5.57774e-07	1.42119e-05
Tsp66E	4948.88	-0.329308	0.0658688	-4.99946	5.74923e-07	1.46118e-05
Est-P	95.2865	-0.91802	0.183651	-4.99871	5.77157e-07	1.46315e-05
kek5	10286.6	-0.245364	0.0490982	-4.99741	5.81062e-07	1.46934e-05
Dhfr	938.065	0.31551	0.0631631	4.99516	5.87864e-07	1.48281e-05
CG33993	969.618	-0.627418	0.125667	-4.9927	5.95421e-07	1.4981e-05
nclb	2335.95	0.212679	0.0426155	4.99065	6.01773e-07	1.5103e-05
Caps	2591.59	-0.294009	0.0590293	-4.98073	6.33455e-07	1.58585e-05
ImpE3	11614.7	-0.547187	0.109932	-4.97751	6.44071e-07	1.60842e-05
Tdc1	102.301	-1.39887	0.281206	-4.97456	6.53965e-07	1.62907e-05
CG17124	1595.62	-0.346529	0.0697394	-4.96891	6.733e-07	1.67308e-05
CG1090	1022.34	-0.542319	0.109218	-4.96547	6.85338e-07	1.69879e-05
drm	7304.76	-0.266232	0.0536941	-4.95832	7.11049e-07	1.75818e-05
verm	37701.4	-0.563133	0.113702	-4.9527	7.31897e-07	1.80529e-05
Ns1	3148.89	0.23826	0.0481529	4.948	7.49813e-07	1.84494e-05
Aps	15263.5	-0.227086	0.0460121	-4.93535	8.0006e-07	1.96264e-05
CG18273	2058.74	0.218187	0.0442123	4.93499	8.01557e-07	1.96264e-05
CG1850	276.944	-0.715208	0.144949	-4.9342	8.04816e-07	1.96583e-05
dysc	1655.06	-0.289357	0.0587784	-4.92284	8.52958e-07	2.07836e-05
Lsd-1	1477.02	2.19832	0.446628	4.92203	8.56494e-07	2.08192e-05
mod(mdg4)	17683.3	-0.12535	0.0254917	-4.91728	8.77566e-07	2.12799e-05
CG11425	31.623	2.10798	0.429112	4.91242	8.99583e-07	2.16569e-05
CG15443	986.283	0.296548	0.0603644	4.91263	8.98621e-07	2.16569e-05
Sam-S	9780.55	0.20676	0.0420885	4.91251	8.99182e-07	2.16569e-05
CG33099	82.5622	2.06101	0.420211	4.9047	9.35696e-07	2.24724e-05
CG10463	681.514	0.377996	0.0771387	4.90021	9.57323e-07	2.29369e-05
Cyp6d5	137.755	2.15378	0.439966	4.89533	9.81425e-07	2.34584e-05
CG9330	4031.94	0.169685	0.0346891	4.89161	1.00015e-06	2.38492e-05
stg	12525.8	-0.220721	0.04513	-4.89079	1.00433e-06	2.38921e-05
Osi6	452.442	-1.4161	0.289761	-4.88712	1.02324e-06	2.42812e-05
for	5037.72	0.23286	0.047652	4.88668	1.02552e-06	2.42812e-05
noe	343.622	-0.455347	0.0932565	-4.88274	1.04622e-06	2.4713e-05
tok	12220.4	0.444285	0.091069	4.87856	1.06865e-06	2.51835e-05
CG5835	1655.36	-0.415686	0.0852263	-4.87744	1.07471e-06	2.52671e-05
pgant5	6905.2	-0.205274	0.0421045	-4.87535	1.08617e-06	2.54769e-05
gammaTub23C	2877.61	0.219361	0.0450259	4.87188	1.10539e-06	2.58671e-05
dgt3	1000.98	0.282014	0.0579079	4.87006	1.11567e-06	2.6047e-05
Ilp6	522.906	1.30154	0.267464	4.86621	1.13761e-06	2.64977e-05
mira	590.094	-0.367662	0.075569	-4.86525	1.14314e-06	2.65649e-05
L	3422.02	-0.233922	0.048092	-4.86405	1.15006e-06	2.66639e-05
cta	2174.5	-0.195477	0.0402373	-4.85809	1.18524e-06	2.74162e-05
CG31038	6242.33	-0.266351	0.0548465	-4.8563	1.19599e-06	2.75828e-05
CG6767	5371.67	0.567644	0.116896	4.85598	1.19794e-06	2.75828e-05
CG17075	785.71	-0.503575	0.103719	-4.85519	1.20269e-06	2.76289e-05
CG30424	21.0454	1.9499	0.401666	4.85454	1.20667e-06	2.7657e-05
Rtc1	890.589	0.282908	0.0582901	4.85345	1.21332e-06	2.7746e-05
CG43980	3756.96	-0.205913	0.0424632	-4.84921	1.23955e-06	2.82814e-05
CG1234	2145.55	0.22153	0.0457829	4.83871	1.30685e-06	2.97493e-05
E5	1535.72	-0.251974	0.0521089	-4.83554	1.32785e-06	3.01591e-05
kibra	2578.34	-0.36032	0.0745891	-4.83074	1.36028e-06	3.08258e-05
Top2	23418.6	0.156478	0.0324047	4.82886	1.37315e-06	3.10474e-05
Prat2	393.439	1.96097	0.406315	4.82622	1.39147e-06	3.13909e-05
Ssrp	7313.51	0.231653	0.0480085	4.82525	1.39827e-06	3.14737e-05
Spn42De	165.549	-0.709579	0.147074	-4.82465	1.40251e-06	3.14985e-05
CG18190	2007.53	0.260546	0.0540405	4.8213	1.42622e-06	3.19595e-05
U3-55K	885.896	0.340146	0.0705578	4.82082	1.42971e-06	3.19663e-05
Mcm6	4520.81	0.197478	0.0409681	4.82029	1.43349e-06	3.19795e-05
cv-d	590.569	0.914743	0.189981	4.81491	1.47263e-06	3.27799e-05
CG9444	229.107	1.93218	0.40138	4.81384	1.48057e-06	3.28837e-05
CG12926	211.286	1.77362	0.368681	4.81073	1.50379e-06	3.33258e-05
CG14299	4850.78	0.172374	0.0358489	4.80835	1.52182e-06	3.3651e-05
crc	43397.9	-0.236862	0.0492828	-4.80619	1.53836e-06	3.39419e-05
CG6356	311.826	1.74585	0.363727	4.79988	1.58761e-06	3.48753e-05
PMCA	19779.4	-0.135266	0.0281796	-4.80015	1.58546e-06	3.48753e-05
CG7149	141.4	1.43323	0.298787	4.79684	1.61189e-06	3.53314e-05
CG3436	2951.66	0.221191	0.0461251	4.79546	1.62301e-06	3.54975e-05
FK506-bp1	8482.19	0.266764	0.0556867	4.79045	1.6641e-06	3.63171e-05
Camta	3781.82	-0.161472	0.0337148	-4.78936	1.67315e-06	3.63565e-05
slv	641.075	-0.38828	0.0810695	-4.78946	1.67227e-06	3.63565e-05
Mcm3	3155.39	0.221279	0.0462212	4.78739	1.68966e-06	3.6636e-05
Hmx	899.479	-0.379129	0.0792589	-4.78343	1.72333e-06	3.72856e-05
CG12321	1293.22	0.310203	0.0648983	4.77984	1.75439e-06	3.77947e-05
UK114	177.938	1.68075	0.351626	4.77994	1.75344e-06	3.77947e-05
CG7519	896.415	-0.388715	0.0814513	-4.77236	1.82079e-06	3.91412e-05
jv	320.587	-0.663367	0.139325	-4.76131	1.92343e-06	4.12593e-05
CG2852	53612.8	-0.24952	0.0524908	-4.7536	1.99829e-06	4.27736e-05
CycB	9432.65	0.128038	0.0269436	4.75209	2.01322e-06	4.30015e-05
CG13751	429.764	-0.601183	0.126559	-4.75021	2.03209e-06	4.30382e-05
CG7338	2617.01	0.200779	0.0422596	4.75109	2.0232e-06	4.30382e-05
CHKov2	1393.7	-0.359264	0.0756301	-4.75028	2.03131e-06	4.30382e-05
Prosalpha5	5275.27	0.23003	0.048421	4.75062	2.0279e-06	4.30382e-05
CG31075	7742.37	0.745158	0.157008	4.74598	2.07495e-06	4.38534e-05
CG31690	559.314	-0.549567	0.115828	-4.74468	2.0884e-06	4.4045e-05
nsr	13.5124	1.98171	0.417958	4.74141	2.12233e-06	4.46669e-05
Ela	137.238	1.47527	0.311331	4.73861	2.15193e-06	4.5195e-05
CG5065	2674.3	-0.947661	0.20004	-4.73736	2.16523e-06	4.53794e-05
CG11837	657.397	0.332669	0.0702537	4.73525	2.18786e-06	4.57581e-05
CG8216	280.577	-0.545342	0.115497	-4.72168	2.33907e-06	4.88189e-05
CG32344	1819.96	0.252044	0.0534037	4.71959	2.36324e-06	4.92211e-05
CG9674	6690.55	0.203888	0.0432062	4.71894	2.37074e-06	4.9275e-05
sns	859.682	-0.417154	0.0884586	-4.71582	2.40741e-06	4.99339e-05
Hml	533.878	0.729729	0.154777	4.71471	2.4206e-06	5.01038e-05
M6	4425.98	-0.165084	0.0350186	-4.71417	2.427e-06	5.01331e-05
CG13921	3632.45	-0.200878	0.0426904	-4.70546	2.53295e-06	5.22142e-05
hui	5548.73	-0.480158	0.102122	-4.7018	2.57882e-06	5.30508e-05
Reg-5	3113.21	-0.510533	0.108656	-4.69861	2.61935e-06	5.37744e-05
CG12795	704.527	-0.485795	0.103607	-4.68884	2.74754e-06	5.62908e-05
Gbp	63.7683	1.85006	0.394687	4.68742	2.76669e-06	5.65678e-05
CG10195	620.948	0.376265	0.0802799	4.68691	2.77357e-06	5.65933e-05
CG6175	1006.44	-0.363682	0.0776211	-4.68535	2.79483e-06	5.68886e-05
tutl	18481.5	-0.317616	0.0677941	-4.68502	2.79938e-06	5.68886e-05
Actbeta	1393.05	-0.449828	0.0960834	-4.68164	2.84585e-06	5.77161e-05
CG31100	241.184	1.98946	0.425196	4.67893	2.8838e-06	5.83679e-05
Fbp2	8029.22	2.09603	0.448622	4.67216	2.98051e-06	6.0204e-05
CG7656	2766.5	-0.193366	0.0413938	-4.67136	2.99209e-06	6.03165e-05
lola	31138.8	-0.19814	0.0425136	-4.66062	3.15264e-06	6.34255e-05
CG3800	64042.9	0.203522	0.0436881	4.65851	3.18509e-06	6.38225e-05
mfas	6750.33	-0.613092	0.131604	-4.65862	3.18331e-06	6.38225e-05
CG8083	39.9103	1.6092	0.345704	4.65485	3.24213e-06	6.48362e-05
CG10764	233.07	-1.31144	0.281949	-4.65134	3.29779e-06	6.56876e-05
CG12054	5059.86	-0.181919	0.0391101	-4.65146	3.296e-06	6.56876e-05
CG2046	1177.14	0.30382	0.0653347	4.65022	3.31585e-06	6.59165e-05
Mal-A5	974.156	1.92594	0.414411	4.64742	3.36114e-06	6.65951e-05
kat-60L1	724.132	-0.314923	0.067765	-4.64729	3.36325e-06	6.65951e-05
CG9752	897.824	0.35642	0.0767346	4.64484	3.40333e-06	6.7256e-05
CG18003	81.4691	1.89664	0.408832	4.63916	3.4982e-06	6.8995e-05
CG9799	2093.92	0.237313	0.051187	4.63619	3.54886e-06	6.98569e-05
CG42337	647.882	-0.439911	0.0949093	-4.63506	3.56828e-06	7.01017e-05
CG45002	201.312	-0.867533	0.187197	-4.63433	3.58094e-06	7.0213e-05
Klp67A	2363.07	0.284044	0.06131	4.63292	3.60547e-06	7.05562e-05
CG34382	619.786	-0.708725	0.153003	-4.63211	3.61962e-06	7.06952e-05
CG15615	50.7243	-1.36837	0.295505	-4.63061	3.64584e-06	7.10691e-05
Nnp-1	3989.14	0.294706	0.0637557	4.62242	3.7929e-06	7.37925e-05
Tsp26A	1548.41	-0.273549	0.0592074	-4.62018	3.8341e-06	7.44498e-05
GstE8	58.9833	1.14456	0.247837	4.61821	3.87072e-06	7.50158e-05
SP1029	26354.1	-0.542895	0.117603	-4.61636	3.90538e-06	7.55417e-05
CG13562	298.267	-0.465069	0.100882	-4.61005	4.02581e-06	7.77214e-05
Ca-alpha1D	159.581	-0.631129	0.136989	-4.60715	4.08225e-06	7.86598e-05
CG13928	5738.46	-0.217741	0.0473032	-4.60311	4.16238e-06	8.005e-05
CG11486	13467.1	-0.13392	0.0291099	-4.60049	4.21493e-06	8.07514e-05
Rbm13	1344.77	0.364142	0.0791478	4.60079	4.20898e-06	8.07514e-05
mnd	1455.4	0.374896	0.0815471	4.59729	4.28027e-06	8.1847e-05
CG31817	74.6247	1.07361	0.233638	4.59518	4.32372e-06	8.25207e-05
CG4686	599.542	0.389301	0.0847565	4.59317	4.36558e-06	8.31614e-05
Wnt6	1733.26	-0.336997	0.073552	-4.58175	4.61103e-06	8.76708e-05
Map60	6055.22	0.165043	0.0360337	4.58023	4.64461e-06	8.81422e-05
Cwc25	928.772	0.256993	0.0561141	4.57983	4.65347e-06	8.81437e-05
CG12605	473.78	-0.376373	0.0823428	-4.57081	4.85845e-06	9.17468e-05
CG16758	343.645	1.71724	0.375824	4.56927	4.89428e-06	9.17468e-05
CG1887	256.04	1.82402	0.399187	4.56934	4.89259e-06	9.17468e-05
CG4398	69.5463	1.05197	0.230208	4.56965	4.88543e-06	9.17468e-05
CG4766	3517.68	-0.331902	0.0726407	-4.56909	4.89853e-06	9.17468e-05
ras	5799.16	0.180291	0.0394526	4.56982	4.88139e-06	9.17468e-05
pit	3181.74	0.168239	0.0368502	4.56549	4.98318e-06	9.31586e-05
CG34296	506.261	-1.80103	0.395524	-4.55352	5.2755e-06	9.844e-05
CG5958	929.879	2.05818	0.452448	4.54898	5.39064e-06	0.000100402
CG5210	1594.12	1.04427	0.230222	4.53594	5.73488e-06	0.000106616
CG1620	4919.52	0.2494	0.0549951	4.53495	5.76158e-06	0.000106717
Gbeta13F	19553.1	-0.137898	0.0304072	-4.53503	5.75941e-06	0.000106717
Tim8	1395.09	-0.252786	0.0558121	-4.52922	5.92006e-06	0.00010945
Obp83cd	18.6066	1.87105	0.413476	4.52518	6.03448e-06	0.000111361
SoxN	2004.27	-0.374821	0.0828728	-4.52284	6.10145e-06	0.000112378
dy	354.583	-0.934089	0.206544	-4.52248	6.11202e-06	0.000112378
CG7357	1322.85	-0.222686	0.0492637	-4.52028	6.17578e-06	0.000113343
MESK2	3810.13	-0.208894	0.0462208	-4.51948	6.19918e-06	0.000113565
CG8079	2060.37	-0.220128	0.0487255	-4.51771	6.25109e-06	0.000114307
hppy	3119.29	-0.231344	0.0512325	-4.51558	6.31446e-06	0.000115256
CG9664	186.911	1.87742	0.415918	4.51391	6.3644e-06	0.000115747
Rrp1	6486.49	0.149953	0.0332176	4.51426	6.35372e-06	0.000115747
Mtr3	884.503	0.277714	0.0615689	4.51061	6.46401e-06	0.000117346
CG9577	2302.39	0.229397	0.050881	4.5085	6.52885e-06	0.000118309
CG17265	3535.35	-0.310613	0.0689076	-4.50767	6.55433e-06	0.000118557
CG30002	25.8516	1.52817	0.339296	4.50394	6.67052e-06	0.000120441
CG7342	170.857	1.51297	0.335964	4.50338	6.68796e-06	0.000120539
CG8249	89.4759	-1.29217	0.287171	-4.49965	6.80662e-06	0.000122458
CG3501	1410.77	0.37466	0.083346	4.49523	6.94937e-06	0.000124803
e	213.575	-1.68717	0.375436	-4.49389	6.99338e-06	0.000125369
CG14629	839.908	1.45821	0.324622	4.49201	7.05534e-06	0.000125806
Rcc1	4711.1	0.194616	0.0433243	4.49207	7.0534e-06	0.000125806
hbs	9468.95	-0.18702	0.0416291	-4.49254	7.03802e-06	0.000125806
CG15436	527.649	-0.414591	0.0923192	-4.49085	7.09403e-06	0.000126271
CG4374	5911.71	-0.569776	0.126958	-4.48791	7.1924e-06	0.000127796
CG15408	15.863	-1.88412	0.41988	-4.48728	7.2139e-06	0.000127951
LM408	3608.66	0.765959	0.170749	4.48588	7.26124e-06	0.000128186
Mys45A	2276.64	0.251935	0.0561613	4.48592	7.25996e-06	0.000128186
NimC2	1254.74	1.92306	0.428704	4.48576	7.26545e-06	0.000128186
DNApol-alpha180	2278.5	0.238935	0.0532783	4.48466	7.3031e-06	0.000128624
wb	6708.45	0.317487	0.0708575	4.48064	7.4419e-06	0.000130839
CG6959	6157.64	-0.252548	0.0563881	-4.47875	7.50799e-06	0.000131311
mip40	1190.17	0.283598	0.06332	4.4788	7.50635e-06	0.000131311
tty	3689.51	-0.32129	0.071733	-4.47897	7.50052e-06	0.000131311
CG7637	751.267	0.417702	0.0932885	4.47753	7.55128e-06	0.000131801
CG8419	18.6739	-1.67022	0.373049	-4.47722	7.56222e-06	0.000131801
crb	19668.1	-0.131342	0.0293491	-4.47517	7.63503e-06	0.000132839
CG13300	9096.21	-0.223141	0.0498804	-4.47352	7.69439e-06	0.00013364
dah	1093.15	0.266161	0.0595049	4.47293	7.71551e-06	0.000133775
CG14608	378.961	0.805837	0.180224	4.47131	7.77413e-06	0.00013456
jim	11813.3	-0.267366	0.0598356	-4.46835	7.88261e-06	0.000136202
wgn	1485.6	-0.554018	0.12401	-4.46751	7.91349e-06	0.000136501
rho-5	835.257	-0.316223	0.0707952	-4.46672	7.94265e-06	0.000136769
E(spl)m7-HLH	2564.1	-0.415926	0.09318	-4.46369	8.05601e-06	0.000138483
CG13096	5911.02	0.214272	0.048008	4.46326	8.07234e-06	0.000138527
CG11155	2497.99	-0.318499	0.0714	-4.46078	8.16628e-06	0.0001399
Ptp4E	4176.61	-0.173302	0.0388691	-4.45859	8.24991e-06	0.000141092
CG6426	138.077	0.99026	0.222337	4.45387	8.43355e-06	0.000143987
nSyb	1810.83	-0.351412	0.07892	-4.45277	8.47712e-06	0.000144485
CG18249	73.2841	1.56089	0.350777	4.44982	8.59407e-06	0.00014623
REG	6818.72	0.146609	0.0329966	4.44317	8.86432e-06	0.000150319
Roe1	946.816	0.280489	0.0631251	4.44339	8.85526e-06	0.000150319
RasGAP1	7266.92	-0.192828	0.0434353	-4.43944	9.01917e-06	0.000152687
Appl	21336.5	-0.29663	0.066832	-4.43845	9.06111e-06	0.000153139
CG13962	60.1134	2.04108	0.459904	4.43807	9.0771e-06	0.000153151
l(1)1Bi	2282.86	0.290142	0.0653935	4.43686	9.12791e-06	0.00015375
CG7166	614.582	-0.317473	0.0716317	-4.43201	9.33572e-06	0.000156987
TM9SF4	3269.52	-0.15985	0.0360903	-4.42918	9.45907e-06	0.000158795
Trpm	2399.94	-0.197083	0.0445229	-4.42655	9.57538e-06	0.00016048
CG42588	1801.33	0.301875	0.0682169	4.42522	9.63459e-06	0.000161203
CG2736	489.008	2.00721	0.453685	4.42423	9.67877e-06	0.000161672
hipk	16313.7	-0.329894	0.0745776	-4.4235	9.71125e-06	0.000161946
CG14440	1863.86	-0.221539	0.050107	-4.42132	9.81009e-06	0.000163167
olf186-F	3625.96	-0.186749	0.0422398	-4.42117	9.81701e-06	0.000163167
nrv1	5060.18	-0.234521	0.0530546	-4.42037	9.85307e-06	0.000163496
Tom	11667.4	-0.284932	0.0644661	-4.41987	9.87613e-06	0.000163608
CG10958	451.588	-0.570689	0.129134	-4.41936	9.89944e-06	0.000163724
CG43347	958.292	-0.358458	0.0811274	-4.41846	9.94082e-06	0.000164138
Ocho	802.948	-0.485561	0.109961	-4.41576	1.00656e-05	0.000165926
NimA	314.823	-0.487466	0.110418	-4.41473	1.01135e-05	0.000166442
Slc45-1	141.744	1.73789	0.393759	4.41359	1.01671e-05	0.000167049
l(3)L1231	10368.5	-0.138612	0.0314191	-4.41169	1.02567e-05	0.000168247
CG3663	324.756	0.443557	0.100598	4.40923	1.0374e-05	0.000169893
TAF1B	1217.34	0.250569	0.0568376	4.4085	1.0409e-05	0.000169912
alpha-Man-IIb	1918.7	-0.21727	0.0492819	-4.40872	1.03981e-05	0.000169912
CG30152	846.852	0.410573	0.0932396	4.40342	1.06559e-05	0.000173661
Fs	1349.08	-0.474436	0.107797	-4.40121	1.07648e-05	0.000175151
CG34166	8117.78	2.02945	0.461347	4.39896	1.0877e-05	0.00017669
CG1344	3171.22	0.183464	0.0417231	4.39718	1.09667e-05	0.000177572
CG3505	82.1659	1.13676	0.258508	4.39737	1.09569e-05	0.000177572
CG13043	30.5262	1.61128	0.367155	4.38857	1.14101e-05	0.000184454
CG10543	4627.93	-0.180798	0.0412091	-4.38734	1.14746e-05	0.000185199
CG1142	2041.07	0.274809	0.0626913	4.38353	1.16772e-05	0.000188166
CG9769	9971.86	-0.238271	0.054376	-4.38192	1.17638e-05	0.000189258
Mal-A6	293.522	2.03769	0.465236	4.37991	1.18731e-05	0.000190711
dbe	1435.52	0.314873	0.0719374	4.37704	1.20301e-05	0.000192923
Nup160	4506.78	0.152091	0.0347906	4.37162	1.23325e-05	0.000197458
CG12301	1219.39	0.328276	0.0752327	4.36348	1.28008e-05	0.000203979
CG2976	1398.74	0.251676	0.0576715	4.36396	1.27731e-05	0.000203979
Oda	21745.3	-0.226791	0.0519742	-4.36352	1.27984e-05	0.000203979
Spn43Ab	102.14	1.86122	0.42672	4.36168	1.29065e-05	0.000205338
CaMKII	10590.6	-0.161739	0.0371223	-4.35693	1.31898e-05	0.000209513
CG10799	37.1713	2.00057	0.459401	4.35473	1.33232e-05	0.000211298
Muc91C	166.762	-0.710059	0.163308	-4.34798	1.37398e-05	0.000217561
sm	6588.77	-0.868917	0.199941	-4.34587	1.38722e-05	0.000219311
CG30440	6187.12	-0.246684	0.0567691	-4.34539	1.39031e-05	0.000219455
kirre	2294.15	-0.340289	0.0783246	-4.3446	1.3953e-05	0.000219897
CG9628	4611.09	-0.396092	0.0912392	-4.34125	1.41674e-05	0.000222925
CG4995	13.1515	1.95918	0.451684	4.3375	1.44112e-05	0.000226408
Ctf4	1003.26	0.271239	0.0625674	4.33515	1.45658e-05	0.000228478
msd1	510.828	0.353806	0.0816343	4.33403	1.46402e-05	0.000229287
CG7016	342.479	0.40867	0.0943511	4.33137	1.48181e-05	0.000231712
Nmd3	1653.68	0.193397	0.0447176	4.32485	1.52639e-05	0.000238311
CG14509	248.653	-0.773293	0.178977	-4.32063	1.55583e-05	0.000242531
CG3605	4284.69	0.134974	0.0312551	4.31847	1.57112e-05	0.000244535
CG9663	826.195	0.483369	0.111941	4.31807	1.57397e-05	0.000244598
CG8064	1732.34	0.264255	0.061239	4.31515	1.59498e-05	0.00024748
CG3829	406.374	1.4103	0.326924	4.31385	1.60438e-05	0.000248552
Tsp96F	3495.05	-0.154463	0.0358092	-4.31351	1.60683e-05	0.000248552
CG31869	4976.56	-0.56882	0.131924	-4.31174	1.61977e-05	0.000250167
CG18178	1361.23	0.261778	0.0607686	4.30779	1.64895e-05	0.000254282
CG34114	462.963	-0.558755	0.129732	-4.30698	1.65496e-05	0.000254819
spir	1284.49	-0.218132	0.0506756	-4.30448	1.6738e-05	0.000257325
CG30046	205.952	1.54056	0.358086	4.30221	1.69102e-05	0.000259575
Wsck	2162.81	-0.1923	0.0447239	-4.29971	1.71018e-05	0.000262115
CG11138	6266.67	-0.175098	0.0407702	-4.29475	1.74889e-05	0.00026764
ttk	13999.8	-0.272321	0.0634235	-4.29369	1.75728e-05	0.000268513
CG11200	1240.67	0.280853	0.0654288	4.2925	1.7667e-05	0.000269543
Sec5	1759.98	0.182206	0.0424852	4.2887	1.79724e-05	0.000273786
CG7320	138.902	1.89674	0.442444	4.28696	1.81135e-05	0.00027535
l(2)06496	1090.41	0.23435	0.0546683	4.28676	1.81299e-05	0.00027535
d	17259.7	-0.103305	0.024103	-4.28597	1.81944e-05	0.000275912
CHOp24	3966.08	-0.283257	0.0661509	-4.28198	1.85238e-05	0.000280061
Invadolysin	2000.1	-0.168366	0.0393181	-4.28216	1.8509e-05	0.000280061
Tret1-2	22.7748	-1.48972	0.348062	-4.28005	1.8685e-05	0.000282074
CG10880	795.135	0.255732	0.0597618	4.27918	1.87582e-05	0.000282754
CG8326	764.756	0.273718	0.0639958	4.27713	1.89318e-05	0.000284942
GATAd	2847.65	-0.163678	0.0382769	-4.27615	1.90154e-05	0.000285771
CG6762	208.903	1.30979	0.306571	4.27238	1.934e-05	0.000289782
CkIIalpha-i3	1020.31	-0.303863	0.0711214	-4.27245	1.93335e-05	0.000289782
CanB2	3086.32	-0.169476	0.0396843	-4.2706	1.94949e-05	0.000291668
l(3)07882	1965.53	0.195606	0.0458078	4.27015	1.95345e-05	0.000291826
eater	136.883	1.18905	0.278748	4.26567	1.99305e-05	0.0002973
CG13004	427.206	-0.35698	0.0837201	-4.26397	2.00827e-05	0.000299125
RpI1	3006.68	0.300325	0.0704826	4.26099	2.03525e-05	0.000302694
Sptr	1133.61	0.336169	0.078902	4.26058	2.03895e-05	0.000302796
whd	5828.26	-0.317654	0.0745737	-4.2596	2.04797e-05	0.000303686
CG17712	1083.78	-0.25564	0.0600249	-4.2589	2.05432e-05	0.000304178
rt	3060.17	-0.478279	0.112387	-4.25566	2.08437e-05	0.000308173
Wnt5	4769.04	-0.217508	0.051219	-4.24663	2.17012e-05	0.000320381
CrebA	8806.62	-0.545371	0.128478	-4.24487	2.18719e-05	0.000322425
JhI-21	2694.21	-0.324156	0.0765241	-4.236	2.27542e-05	0.00033494
Tnks	4328.3	-0.162337	0.0383273	-4.23554	2.28006e-05	0.000335132
CRMP	1199.58	-0.374565	0.0884503	-4.23475	2.28808e-05	0.000335785
mRpL32	561.146	0.374071	0.0883402	4.23444	2.29119e-05	0.000335785
Su(Tpl)	9908.61	-0.150613	0.0355922	-4.23164	2.31995e-05	0.000339503
CG32645	461.897	-0.802197	0.189651	-4.22987	2.33825e-05	0.000341684
CG15628	4863.38	-0.440703	0.1042	-4.2294	2.34311e-05	0.000341896
Uhg1	1048.67	0.231043	0.0546696	4.22617	2.37698e-05	0.000346335
gem	10599	-0.182587	0.0432121	-4.22536	2.38556e-05	0.000347081
Drl-2	210.018	0.526227	0.124552	4.22497	2.38974e-05	0.000347186
CG18278	89.2869	0.789723	0.186987	4.22342	2.40627e-05	0.000349084
IntS11	1911.25	0.194442	0.0460993	4.2179	2.46592e-05	0.000357221
Mms19	1962.74	0.206189	0.0488916	4.21727	2.47273e-05	0.000357691
AGO1	21177.6	-0.185028	0.0438909	-4.21562	2.49089e-05	0.000359519
Mp	8532.62	-0.296314	0.070292	-4.21548	2.49253e-05	0.000359519
Nle	1075.05	0.236944	0.056266	4.21115	2.54073e-05	0.000365945
ASPP	6920.52	-0.152566	0.03624	-4.20989	2.555e-05	0.000367474
CG2898	85.2003	-1.00717	0.239278	-4.2092	2.56274e-05	0.000367806
CG34437	22.6502	1.839	0.436917	4.20903	2.56464e-05	0.000367806
E(spl)mbeta-HLH	3837.89	-0.512744	0.121837	-4.20844	2.57142e-05	0.000368252
CG3618	1458.39	-0.24906	0.0592105	-4.20634	2.59542e-05	0.00037116
CG4725	29.1698	1.80607	0.429533	4.20474	2.61387e-05	0.000373266
NKAIN	8920.84	-0.151887	0.0361397	-4.20278	2.63651e-05	0.000375965
CG12134	997.258	0.242652	0.0577574	4.20122	2.65476e-05	0.000377495
CG17341	537.031	-0.373538	0.0889063	-4.20147	2.65183e-05	0.000377495
Dh31-R	266.942	-0.559897	0.133285	-4.20076	2.66022e-05	0.000377736
Nup58	1143.68	0.259188	0.0617428	4.19786	2.69448e-05	0.00038206
CG32695	64.4645	1.74927	0.416768	4.19724	2.70192e-05	0.000382566
CG34136	197.008	0.778195	0.18542	4.19692	2.70566e-05	0.000382566
CR44042	183.856	0.835278	0.199141	4.19442	2.73577e-05	0.000386278
Plap	4943.29	0.195156	0.0465538	4.19206	2.7643e-05	0.000389758
CG15019	2041.57	0.173827	0.0414727	4.19136	2.77287e-05	0.000390233
CG4050	4376.03	-0.222773	0.0531532	-4.19115	2.77544e-05	0.000390233
CG10638	2273.37	0.265202	0.0632974	4.18978	2.7923e-05	0.000392055
RfC38	1089.2	0.271969	0.064934	4.1884	2.80932e-05	0.000393893
Eip55E	2940.78	0.316749	0.0756371	4.18775	2.81732e-05	0.000394464
Nipped-A	13858.9	-0.169461	0.0405088	-4.18332	2.87279e-05	0.00040167
CG4723	29.99	1.503	0.359315	4.18295	2.87752e-05	0.000401773
CG1648	1982.25	0.518365	0.123953	4.18196	2.8901e-05	0.000402968
Sb	4162.1	-0.854792	0.204486	-4.1802	2.91247e-05	0.000405524
CG12909	798.294	0.299704	0.0717429	4.17748	2.94759e-05	0.000409846
CG4880	912.122	0.343548	0.0822743	4.17564	2.97149e-05	0.000412598
Cg25C	1820.99	-0.596255	0.142999	-4.16965	3.05065e-05	0.000423004
Hsp23	74731.3	0.473197	0.11351	4.16878	3.06228e-05	0.000424031
CG8157	106.552	1.85025	0.444008	4.16717	3.0841e-05	0.000426465
borr	2765.65	0.233143	0.0559595	4.16627	3.09625e-05	0.000427555
ush	1938.97	0.234879	0.0563912	4.16517	3.11115e-05	0.000429022
Aatf	1064.37	0.294456	0.0707109	4.16423	3.12409e-05	0.000430216
UbcD10	2117.33	0.187531	0.0450447	4.16321	3.13801e-05	0.000431541
Orct	953.013	1.26893	0.304884	4.162	3.15469e-05	0.000433242
CG32795	1497.13	0.313115	0.0754174	4.15176	3.2993e-05	0.000452482
Lim3	770.447	-0.306578	0.0738614	-4.15072	3.31429e-05	0.00045379
dpr5	227.227	-0.676567	0.16301	-4.15047	3.31788e-05	0.00045379
CG8854	36.2332	-1.19089	0.286997	-4.14946	3.33256e-05	0.000455178
Bin1	1620.17	0.222446	0.0536687	4.14481	3.40102e-05	0.000463898
Grip75	1126.18	0.240175	0.0579869	4.14188	3.44471e-05	0.000469219
CG9095	1233.43	-0.831147	0.200724	-4.14074	3.46182e-05	0.000470911
CG10863	234.594	1.11842	0.270157	4.13989	3.47469e-05	0.000472022
Eap	726.348	0.281241	0.0679659	4.13798	3.50382e-05	0.000475336
CG14527	22.3834	1.72974	0.418354	4.13463	3.55522e-05	0.000481658
Mct1	579.406	1.87092	0.45271	4.13271	3.58515e-05	0.000485058
l(2)09851	1782.31	0.304204	0.0736358	4.13119	3.60886e-05	0.000487608
MED16	1286.57	-0.253717	0.0614242	-4.13056	3.61879e-05	0.000488293
Mkp3	2650.91	-0.175516	0.0425123	-4.12859	3.65e-05	0.000491844
CG1667	1135.52	0.214785	0.0520447	4.12693	3.67632e-05	0.000494726
Jupiter	26190.8	-0.265384	0.0643394	-4.12475	3.71142e-05	0.000498781
CG2982	1816.5	0.223148	0.054111	4.12389	3.72534e-05	0.000499982
CG10321	3258.46	-0.203344	0.0493488	-4.12054	3.7798e-05	0.000506423
CG5080	288.057	0.63939	0.15518	4.12032	3.78341e-05	0.000506423
CG30414	135.895	1.36389	0.33113	4.1189	3.80684e-05	0.00050888
glu	4416.71	0.226114	0.0549106	4.11784	3.82432e-05	0.000510537
CG34253	38.5444	1.77269	0.430686	4.11596	3.85576e-05	0.00051405
Rim	858.816	-0.440502	0.107072	-4.11409	3.88713e-05	0.000517545
dnk	1173.01	0.26717	0.0649542	4.11321	3.90192e-05	0.000518826
wake	7512.54	-0.136074	0.033089	-4.11235	3.91647e-05	0.000520071
CG9231	892.136	0.249949	0.0608079	4.11047	3.94854e-05	0.000523638
CG4822	695.889	0.935552	0.227711	4.10851	3.98219e-05	0.000527404
Cyp6a17	377.736	-0.634607	0.154527	-4.10676	4.0124e-05	0.000530705
fzy	3823.96	0.240536	0.0586337	4.10235	4.08969e-05	0.000540216
CG7246	827.667	0.296857	0.0725893	4.08954	4.32224e-05	0.000570183
Cyp4ad1	30.1347	1.89637	0.463935	4.08758	4.35899e-05	0.000574277
CG17385	1797.93	-0.194775	0.0476844	-4.08467	4.41391e-05	0.000580751
CG34398	8491.88	-0.211888	0.0518885	-4.08352	4.43582e-05	0.000582869
Snoo	3066.22	0.31665	0.0775545	4.08294	4.44701e-05	0.000583575
cora	23653.5	-0.110836	0.0271506	-4.08225	4.46027e-05	0.000584551
CG2519	8860.34	-0.141113	0.034618	-4.0763	4.57581e-05	0.000598912
Spn100A	7703.33	-0.694312	0.170518	-4.07177	4.66566e-05	0.000609877
CG12581	15721.7	-0.11742	0.0288464	-4.07053	4.69057e-05	0.000612336
CG17840	901.595	-0.279795	0.0688804	-4.06203	4.86472e-05	0.000634245
CG3164	6316.8	0.206938	0.0510481	4.05378	5.03958e-05	0.000656192
CG30428	1011.55	0.35717	0.0881161	4.0534	5.04781e-05	0.000656412
CG1354	7126.82	-0.0994348	0.0245476	-4.0507	5.1065e-05	0.000662945
CG15553	13.6231	1.8823	0.464711	4.05048	5.11126e-05	0.000662945
CG14762	665.648	-0.30249	0.0746994	-4.04944	5.13412e-05	0.000665051
CG42708	272.002	0.760646	0.187876	4.04865	5.15134e-05	0.000666422
Men	1726.56	0.436554	0.107848	4.04785	5.16913e-05	0.000667862
gl	12330.7	-0.187698	0.0464348	-4.04217	5.29579e-05	0.000683347
cg	12732.8	-0.134747	0.0333513	-4.04022	5.34006e-05	0.000688175
CG31809	12.8756	1.67927	0.416005	4.03665	5.42205e-05	0.000697415
cer	1192.38	0.714743	0.177081	4.03624	5.43151e-05	0.000697415
lbk	7169.42	-0.143679	0.0355977	-4.03619	5.4326e-05	0.000697415
Top3alpha	1589.87	-0.219062	0.0543031	-4.03406	5.48201e-05	0.00070286
Rtnl1	18652.1	-0.146921	0.0364438	-4.03145	5.54349e-05	0.000709836
Ance-4	213.58	1.83772	0.455955	4.0305	5.56587e-05	0.000711793
Mitf	4712.07	-0.119773	0.0297226	-4.0297	5.58478e-05	0.000713303
CG4061	1340.12	-0.272712	0.0676984	-4.02834	5.6172e-05	0.000716532
CG4866	734.732	0.293769	0.0730005	4.0242	5.71695e-05	0.000728331
CG17816	8302.57	-0.422151	0.104928	-4.02323	5.74059e-05	0.000730415
CG6937	1776.44	0.281876	0.0700836	4.022	5.77049e-05	0.00073329
kek2	554.284	-0.329112	0.0818395	-4.02143	5.78458e-05	0.000734151
Ace	4178.56	-0.373666	0.0930449	-4.01598	5.91994e-05	0.000749747
unc-119	3346.64	-0.178974	0.0445666	-4.01588	5.9224e-05	0.000749747
CG6443	772.685	-0.279458	0.0695949	-4.01549	5.93216e-05	0.000750037
Cda5	909.988	0.304323	0.0758197	4.01377	5.97569e-05	0.000754591
CG6739	863.363	1.00785	0.251133	4.01321	5.98989e-05	0.000755433
D19A	2518.8	-0.160351	0.0399862	-4.01015	6.06801e-05	0.000764326
CG2260	1131.03	0.273843	0.0684004	4.00353	6.2404e-05	0.000785055
asf1	1874.79	0.225114	0.0562606	4.00127	6.30029e-05	0.000791597
sv	1283.85	-0.56332	0.140808	-4.00062	6.31754e-05	0.000792772
cmet	4651.91	0.249509	0.0623939	3.99893	6.36291e-05	0.000797468
UGP	2797.65	0.207749	0.0519714	3.99738	6.40487e-05	0.000801727
CG7506	494.621	0.347571	0.0870052	3.99483	6.47417e-05	0.000809392
Fmo-1	60.9447	1.3962	0.349583	3.99391	6.49921e-05	0.000811512
Mcm2	3746.37	0.206827	0.051817	3.99149	6.566e-05	0.000818834
CG3812	456.724	-0.322522	0.0808289	-3.99018	6.60235e-05	0.000822345
CG14696	709.406	0.566694	0.142041	3.98966	6.61688e-05	0.000823133
shf	4725.33	0.199612	0.050061	3.98738	6.68077e-05	0.000830053
Dcp2	15288.2	-0.175975	0.0441429	-3.98648	6.70594e-05	0.000831123
aru	5474.9	-0.178713	0.0448271	-3.98672	6.69928e-05	0.000831123
Nnf1b	43.4099	1.70548	0.427917	3.98555	6.73252e-05	0.000832362
lilli	4619	-0.161909	0.0406224	-3.98571	6.7279e-05	0.000832362
Src64B	6372.73	-0.203731	0.051194	-3.97959	6.90333e-05	0.000852429
onecut	3010.99	-0.250716	0.0630268	-3.97792	6.95201e-05	0.000857386
tara	5776.14	-0.142753	0.0359107	-3.97521	7.03173e-05	0.000865878
unk	5392.55	-0.197007	0.0495616	-3.97499	7.03812e-05	0.000865878
CG42238	2728.72	-0.220926	0.0556032	-3.97325	7.08981e-05	0.00087117
P5cr-2	181.201	1.51765	0.38212	3.97165	7.13761e-05	0.000875972
CSN1b	3057.05	0.158362	0.0398978	3.96919	7.2117e-05	0.000883984
CG11050	1235.19	0.311787	0.0785635	3.9686	7.2296e-05	0.000884018
CG42747	5239.59	-0.309629	0.0780147	-3.96885	7.22188e-05	0.000884018
hts	22377.4	-0.16878	0.0425538	-3.96628	7.30038e-05	0.000891588
CG12236	1737.81	-0.197913	0.0499127	-3.96518	7.33413e-05	0.000894621
qkr58E-1	4241.26	-0.250561	0.0632202	-3.96331	7.39166e-05	0.000900544
Ada	93.3753	0.953103	0.240528	3.96254	7.41555e-05	0.00090236
SamDC	881.44	0.246328	0.0621771	3.96172	7.4412e-05	0.000904385
CG16868	3851.32	-0.137166	0.0346332	-3.96053	7.47838e-05	0.000907805
sdk	20733.4	-0.177355	0.0448331	-3.95588	7.62525e-05	0.000924516
Obp83ef	98.3707	1.74526	0.441213	3.95558	7.63478e-05	0.000924555
Med	3801.55	-0.130291	0.0329506	-3.95414	7.68115e-05	0.000929049
CR45102	1771.45	-0.311028	0.0787093	-3.9516	7.76311e-05	0.000937832
pug	1917.07	0.648306	0.164161	3.9492	7.84131e-05	0.000946141
CG11107	5353.09	0.145726	0.0369125	3.94789	7.88428e-05	0.000950184
AnxB10	557.234	-0.331259	0.0839191	-3.94736	7.90182e-05	0.000950385
CG33506	708.062	0.302339	0.0765944	3.94727	7.90489e-05	0.000950385
Kal1	3079.4	0.214682	0.0543985	3.94647	7.93116e-05	0.000952404
CG12129	1235.53	-0.248185	0.0628933	-3.94612	7.94271e-05	0.000952651
cdc14	1790.41	-0.27539	0.069836	-3.94338	8.03427e-05	0.000962483
CG4806	1805.42	0.190019	0.0482212	3.94057	8.12881e-05	0.000972648
CG7630	2114.55	0.179866	0.0456737	3.93807	8.21391e-05	0.00098166
NimB4	84.3282	1.52392	0.387046	3.93732	8.23952e-05	0.000983549
bun	15561.5	-0.242715	0.0616591	-3.9364	8.27128e-05	0.000986169
CG32425	3213.78	0.213934	0.0543544	3.93591	8.28807e-05	0.000986998
pgant6	2062.9	-0.375028	0.095303	-3.93511	8.31575e-05	0.000989121
CG16798	85.0385	-1.31166	0.333494	-3.93307	8.3869e-05	0.000996404
CG44774	4484.27	-0.333807	0.0849063	-3.93147	8.44269e-05	0.00100185
mad2	984.225	0.331466	0.0843591	3.92923	8.52187e-05	0.00101005
CG13993	1668.91	0.233222	0.0594028	3.92612	8.63284e-05	0.00102199
Tpi	4423.22	-0.208492	0.0531222	-3.92476	8.68173e-05	0.00102536
ogre	30438	-0.290132	0.0739234	-3.92477	8.68128e-05	0.00102536
inaE	2970.78	-0.184464	0.0470164	-3.9234	8.73085e-05	0.00102995
Fib	4759.97	0.18038	0.0460312	3.91864	8.90501e-05	0.00104803
pncr004:X	184.61	0.514271	0.131236	3.91867	8.90399e-05	0.00104803
CG30094	354.323	0.359483	0.0917568	3.91778	8.93675e-05	0.00105054
CG6280	336.604	0.725637	0.185253	3.91701	8.96541e-05	0.00105267
CG6617	1988.74	0.165145	0.0421827	3.915	9.04035e-05	0.00106024
dpr19	386.393	-0.399312	0.102019	-3.91408	9.07504e-05	0.00106306
Hsl	2789.17	-0.19782	0.050575	-3.91141	9.17575e-05	0.00107361
Rat1	3406.2	0.171815	0.0439318	3.91094	9.1936e-05	0.00107378
Tsp42Ea	323.088	-0.499383	0.127693	-3.91081	9.19861e-05	0.00107378
CCHa2	117.962	1.7364	0.444389	3.90738	9.33028e-05	0.00108788
CG14196	32.7098	1.47288	0.37717	3.90507	9.41971e-05	0.00109323
CG9449	210.617	1.74028	0.445601	3.90547	9.40441e-05	0.00109323
FeCH	1635.26	0.192065	0.0491738	3.90584	9.38979e-05	0.00109323
boi	6103.6	-0.13085	0.0335058	-3.90529	9.41141e-05	0.00109323
CG13698	3351.15	-0.191908	0.049169	-3.90304	9.49932e-05	0.0011012
CG14982	137.213	-0.605752	0.155218	-3.90258	9.51709e-05	0.00110198
Tsp42Ek	525.382	1.72159	0.44138	3.90048	9.6001e-05	0.00111032
tsr	20032.7	-0.161013	0.0413005	-3.89857	9.67642e-05	0.00111785
prom	97.8579	-0.757968	0.194439	-3.89823	9.68977e-05	0.00111811
CG1732	171.405	1.29978	0.333463	3.89783	9.70577e-05	0.00111867
CG5550	18.7546	-1.49341	0.383294	-3.89624	9.76969e-05	0.00112475
CG14990	87.7652	1.70949	0.439206	3.89222	9.93311e-05	0.00114225
Tina-1	4701.47	0.335832	0.0862982	3.89153	9.96129e-05	0.00114326
hrg	9360.1	-0.156938	0.040329	-3.89145	9.9647e-05	0.00114326
CG13850	1092.76	0.232618	0.0598109	3.88922	0.000100566	0.00114986
CG17739	450.915	0.627257	0.161281	3.88922	0.000100565	0.00114986
CG7839	2387.34	0.27728	0.0712843	3.88977	0.000100338	0.00114986
CG13081	52.4457	-0.938402	0.241383	-3.88761	0.000101236	0.00115621
CSN8	1183.44	0.243082	0.0625385	3.88691	0.000101527	0.00115822
CG13090	1007.65	0.209822	0.0540099	3.88487	0.000102383	0.00116665
wg	2790.69	-0.254886	0.0656235	-3.88406	0.000102726	0.00116923
CG17244	196.742	1.72852	0.445197	3.88261	0.000103341	0.00117491
Spn43Aa	28598	-0.396905	0.102345	-3.87811	0.000105273	0.00119526
tadr	171.74	-0.540203	0.139304	-3.87788	0.00010537	0.00119526
CG31619	3863.15	-0.526604	0.13595	-3.87351	0.000107279	0.00121555
twit	3761.39	-0.305632	0.0789492	-3.87125	0.000108278	0.00122548
nahoda	4497.9	-0.130281	0.0336596	-3.87056	0.000108586	0.00122759
CG3104	148.86	0.69106	0.178847	3.86398	0.000111556	0.00125974
CG16719	33.7727	1.35419	0.350542	3.86314	0.000111937	0.00126262
CG7646	823.523	-0.327664	0.084841	-3.86209	0.000112421	0.00126666
CG8738	29.286	1.25815	0.325922	3.86028	0.000113255	0.00127463
Gr61a	141.254	-0.870322	0.22548	-3.85987	0.000113449	0.00127538
CG15027	568.726	0.470477	0.121918	3.85896	0.000113871	0.00127727
nkd	10436.5	-0.276728	0.0717072	-3.85914	0.000113786	0.00127727
Cpsf73	1811.01	0.20781	0.0538944	3.85588	0.000115315	0.00129202
CG2258	1842.84	-0.193184	0.0502089	-3.84762	0.000119273	0.00133487
CG3808	1078.35	0.208639	0.0542593	3.84522	0.000120444	0.00134647
Etf-QO	3135.57	-0.130569	0.0339822	-3.84227	0.0001219	0.00136007
Pp2C1	3404.52	-0.204373	0.0531916	-3.84221	0.000121931	0.00136007
MESR3	2424.67	0.180367	0.0469565	3.84115	0.000122459	0.00136444
Oatp30B	5319.45	-0.261653	0.068146	-3.83959	0.00012324	0.00137163
CG17292	893.203	0.296963	0.0774334	3.83508	0.000125524	0.0013955
CG42240	1002.22	-0.288529	0.0752578	-3.83388	0.000126138	0.00140078
Tpr2	9722.92	0.110826	0.0289402	3.82947	0.000128419	0.00142453
Tsp97E	3118.03	0.195209	0.0509975	3.82781	0.00012929	0.0014326
Sir2	4129.39	-0.175464	0.0458817	-3.82427	0.000131159	0.00145172
CG3430	1046.33	0.285421	0.0747136	3.8202	0.000133345	0.00147428
mRpL20	819.589	0.320684	0.083974	3.81885	0.000134077	0.00148075
CG10508	870.318	-0.325876	0.0853713	-3.81716	0.000134995	0.00148925
Bili	539.748	-0.29602	0.0775786	-3.81574	0.000135776	0.00149328
CG3394	506.666	1.72561	0.45223	3.81578	0.000135753	0.00149328
px	6124.33	-0.182771	0.0478999	-3.81568	0.000135807	0.00149328
Cpsf100	1717.96	0.196769	0.0515884	3.81421	0.00013662	0.00150058
sqh	7635.91	-0.112024	0.0293775	-3.81327	0.000137141	0.00150466
VhaPPA1-1	3265.65	-0.129119	0.0338721	-3.81195	0.000137873	0.00151103
yellow-d	642.468	-0.434588	0.114026	-3.81132	0.000138228	0.00151327
CG4650	26.6044	1.7581	0.461466	3.80982	0.00013907	0.00152083
S	6529.89	-0.126062	0.033092	-3.80943	0.000139288	0.00152156
Gl	4413.55	0.18863	0.049527	3.80862	0.000139745	0.00152466
sca	5493.4	-0.23854	0.0626354	-3.80839	0.000139875	0.00152466
Rab40	1191.24	-0.188549	0.0495302	-3.80674	0.000140809	0.00153317
CG10933	2497.28	0.175482	0.0461134	3.80544	0.000141551	0.00153958
CG6712	1160.62	0.232309	0.0610702	3.80397	0.000142395	0.00154709
CG16926	1002.58	1.74057	0.457651	3.80326	0.000142802	0.00154983
Pde8	5081.26	0.439984	0.115718	3.80221	0.00014341	0.00155474
PDCD-5	1164.78	-0.223915	0.0589292	-3.79973	0.000144853	0.00156724
amon	897.459	-0.321822	0.0846969	-3.79969	0.000144875	0.00156724
Ahcy89E	83.8895	1.22587	0.322881	3.79665	0.000146663	0.00158333
beat-IIIb	184.47	0.469303	0.12361	3.79663	0.000146678	0.00158333
CTPsyn	3603.36	0.174581	0.0459939	3.79574	0.000147204	0.00158561
Obp99c	701.035	1.66626	0.438966	3.79588	0.000147122	0.00158561
Nek2	1712.16	0.176549	0.0465218	3.79497	0.00014766	0.00158881
CG31028	2120.96	0.410468	0.108203	3.79351	0.000148531	0.00159647
CG9507	23.5857	1.66665	0.439588	3.79138	0.00014981	0.00160849
CG13056	19.1219	1.52269	0.401774	3.78991	0.000150704	0.00161636
CG34377	21728.1	-0.333683	0.0880515	-3.78963	0.000150869	0.00161641
CG4390	3326.24	-0.19415	0.0512448	-3.78868	0.000151453	0.00162093
GAA1	2411.59	0.174498	0.0460687	3.78777	0.000152003	0.00162509
mei-38	618.606	0.317851	0.0839447	3.78643	0.000152826	0.00163041
rut	4010.04	-0.164193	0.0433615	-3.78662	0.000152713	0.00163041
CG31142	433.098	0.379255	0.10021	3.78458	0.000153966	0.00164084
CG5322	193.868	1.38357	0.365637	3.784	0.000154326	0.00164292
CG1603	1072.08	-0.218752	0.0578183	-3.78344	0.000154678	0.00164493
CG15747	961.619	-0.260976	0.0690001	-3.78226	0.000155409	0.00165095
CG18507	3362.64	-0.345002	0.0913212	-3.7779	0.000158157	0.00167837
ecd	2293.36	0.154987	0.0410295	3.77746	0.000158439	0.00167958
CG31176	1664.12	-0.233996	0.0619651	-3.77625	0.000159205	0.00168593
CG32409	1684.99	0.269948	0.0714964	3.77569	0.000159568	0.00168799
yellow-f	350.83	1.2093	0.320482	3.77338	0.000161049	0.00170186
CG12171	729.491	0.323394	0.0858349	3.76762	0.000164809	0.00173439
CG18659	2707.53	-0.162927	0.0432427	-3.76773	0.000164736	0.00173439
CG7115	2086.98	-0.266927	0.0708358	-3.76825	0.000164393	0.00173439
Trs31	867.463	0.240484	0.0638292	3.76761	0.000164818	0.00173439
CG5114	1365.32	0.221958	0.0589237	3.76687	0.000165304	0.00173769
sea	130.139	-0.702331	0.186491	-3.76603	0.000165862	0.00174172
mspo	630.304	0.272487	0.0723652	3.76545	0.000166252	0.001744
CG17919	1897.37	-0.384608	0.10225	-3.76144	0.000168936	0.00176845
Mid1	535.212	-0.401269	0.106677	-3.76153	0.00016888	0.00176845
NimB3	93.217	1.7264	0.459203	3.75956	0.000170215	0.00177998
CG6424	2456.55	-0.302534	0.0804785	-3.75919	0.000170466	0.00178075
Ack-like	9605.5	0.10246	0.0272582	3.75888	0.000170675	0.00178109
CG9987	2015.3	0.204867	0.0545088	3.75842	0.000170993	0.00178255
tyn	8357.85	-0.441962	0.117619	-3.75758	0.000171563	0.00178664
CG18870	583.366	-0.288956	0.0769326	-3.75596	0.000172679	0.0017964
Alh	9737.29	-0.167451	0.0445871	-3.7556	0.000172927	0.00179711
stau	6411.94	-0.148742	0.0396259	-3.75365	0.000174278	0.00180928
CG12116	808.881	1.73489	0.462539	3.75078	0.000176283	0.00182443
Cpsf160	2725.36	0.180919	0.048229	3.75126	0.000175948	0.00182443
Jabba	349.152	1.30206	0.347136	3.75087	0.000176224	0.00182443
RapGAP1	5824.52	-0.23569	0.0629621	-3.74337	0.00018157	0.00187722
retn	5978.76	-0.342386	0.0914781	-3.74281	0.00018197	0.00187942
sip2	4343.57	0.269865	0.0721502	3.74033	0.000183782	0.00189618
Sucb	3053.87	0.167632	0.0448249	3.73971	0.00018423	0.00189885
pen	2978.86	0.275016	0.0735589	3.73872	0.000184957	0.00190439
CG7470	531.761	1.65175	0.441876	3.73804	0.000185461	0.00190763
inaC	1313.47	-0.282559	0.0756439	-3.73538	0.000187434	0.00192594
CR44119	53.6824	0.82544	0.221067	3.73389	0.000188545	0.00193348
Inr-a	9151.04	-0.116808	0.0312832	-3.73388	0.000188552	0.00193348
CG13982	62.6559	0.827076	0.221687	3.73083	0.000190853	0.00195508
homer	3008.2	-0.199647	0.0535372	-3.72914	0.000192138	0.00196623
CG8545	4113.51	0.280472	0.0752197	3.72871	0.000192463	0.00196755
CG30178	36.6714	-1.14397	0.307235	-3.72345	0.000196521	0.002007
l(1)G0320	23446.8	-0.301033	0.0809378	-3.71931	0.000199768	0.00203808
CG7997	182.504	1.54703	0.415976	3.71904	0.000199984	0.00203821
CG10467	636.625	0.398471	0.107171	3.71808	0.000200742	0.00204386
GstE12	2672.43	0.281967	0.0758657	3.71666	0.000201876	0.00205333
CG14207	2826.04	0.340391	0.0916238	3.71509	0.000203128	0.00206188
CG7255	584.377	1.72708	0.464851	3.71534	0.000202929	0.00206188
cutlet	764.204	0.244307	0.0658027	3.71272	0.000205047	0.00207926
CG5343	1104.94	-0.20846	0.0561658	-3.71151	0.000206026	0.00208708
CG1792	613.739	-0.266301	0.0717933	-3.70927	0.000207856	0.00210349
CG8160	25.8893	1.72391	0.464928	3.70792	0.000208971	0.00211149
CG9837	74.6827	1.01135	0.272762	3.7078	0.000209066	0.00211149
ergic53	10531.9	-0.306744	0.0827893	-3.70511	0.000211298	0.00213061
l(3)72Dn	908.737	0.278678	0.0752166	3.70501	0.000211384	0.00213061
Cyp9h1	15.5172	1.67207	0.451405	3.70415	0.000212097	0.00213565
CG8368	1946.62	0.218042	0.0588748	3.70348	0.000212659	0.00213916
CG5773	146.78	1.6786	0.453685	3.69994	0.000215653	0.00216711
Ccm3	1699.35	-0.194659	0.0526257	-3.69893	0.000216514	0.00217358
CDC45L	1821.3	0.177738	0.048086	3.69626	0.000218803	0.00219437
Blimp-1	11027.2	-0.634923	0.171928	-3.69297	0.000221654	0.00222074
AkhR	54.542	1.66246	0.450288	3.69199	0.000222507	0.00222485
DNApol-delta	1351.06	0.24755	0.067049	3.69207	0.000222433	0.00222485
CG11208	4008.89	0.127443	0.0345349	3.69028	0.000224003	0.00223758
CG5999	23.7853	1.71396	0.464789	3.68761	0.000226367	0.00225895
smg	2464.55	-0.204176	0.0553902	-3.68613	0.000227689	0.00226988
wkd	1236.57	-0.217115	0.0590213	-3.67858	0.000234534	0.0023358
CG30054	227.496	-0.522605	0.142263	-3.67353	0.000239226	0.00238017
mRpL33	430.878	0.324225	0.0882802	3.67268	0.000240022	0.00238572
AdenoK	1252.13	0.256945	0.0700028	3.6705	0.000242079	0.00240379
Cpr31A	56.2622	0.818929	0.223253	3.66817	0.000244297	0.00242342
Dyrk3	7055.62	-0.108071	0.0294695	-3.66721	0.000245211	0.00243008
Eip71CD	1923.86	0.195168	0.053224	3.66691	0.000245499	0.00243054
Set	8255.94	0.127533	0.0347856	3.66628	0.000246109	0.00243417
CG34200	662.34	0.374927	0.102317	3.66438	0.000247937	0.00244862
bys	1548.43	0.248754	0.0678866	3.66426	0.000248057	0.00244862
CG32333	153.352	-0.599714	0.163862	-3.65986	0.000252354	0.00248858
mura	8988.87	-0.097629	0.026696	-3.65707	0.000255119	0.00251339
CSN5	2264.08	0.176967	0.0483958	3.65665	0.000255529	0.00251496
CG3301	34.7409	1.53878	0.42123	3.65307	0.000259128	0.00254788
CG32137	3287.28	-0.149561	0.0409494	-3.65233	0.000259872	0.0025527
CG2021	449.038	0.337289	0.0924064	3.65007	0.000262172	0.00257277
mRpL1	1083.98	0.207154	0.056766	3.64927	0.000262989	0.00257827
CG8134	976.802	-0.210444	0.0576881	-3.64797	0.000264323	0.00258882
CG12050	1912.93	0.280741	0.0769825	3.64681	0.000265514	0.00259542
CG4269	61.6885	1.59582	0.437589	3.64684	0.000265481	0.00259542
esg	1862.62	-0.206012	0.0565203	-3.64493	0.000267468	0.00261197
Hf	67.2586	1.36597	0.375001	3.64257	0.000269927	0.00263343
CG18596	2038.1	0.171404	0.0470936	3.63964	0.000273022	0.00265989
CG44242	651.005	0.275501	0.0756976	3.6395	0.000273169	0.00265989
CG16884	14.7953	1.45368	0.399569	3.63813	0.000274624	0.00267146
CG11980	2316.84	0.229195	0.0630353	3.63598	0.000276931	0.00268903
Slob	140.981	-0.716503	0.197061	-3.63594	0.000276966	0.00268903
Ddr	896.407	-0.564832	0.155417	-3.63429	0.00027875	0.00270374
RN-tre	3342.12	-0.1471	0.0405048	-3.63166	0.000281603	0.00272878
Sema-1a	4013.18	-0.243787	0.067139	-3.63108	0.000282237	0.00273229
TotA	1089	1.65683	0.456661	3.62815	0.000285459	0.00276081
CG11073	5811.71	-0.276323	0.0761679	-3.62782	0.000285826	0.0027617
CG13643	109.432	-1.27546	0.351707	-3.62649	0.000287295	0.00276919
Oseg4	2480.08	0.207658	0.0572631	3.62637	0.000287428	0.00276919
cas	78.6326	1.67861	0.462851	3.62666	0.000287107	0.00276919
Syn	599.422	-0.408041	0.112549	-3.62544	0.000288466	0.00277652
CG11417	1392.97	0.240716	0.0664459	3.62273	0.000291508	0.00280311
CG17129	284.631	-0.39753	0.10974	-3.62245	0.00029182	0.00280343
CG3328	4988.23	-0.256318	0.0707685	-3.62193	0.000292415	0.00280645
CG13796	139.455	1.62535	0.449237	3.61803	0.000296859	0.00284639
CG42587	128.967	1.67371	0.462777	3.61668	0.000298407	0.0028585
Ald	9936.41	-0.17329	0.0479359	-3.61502	0.00030032	0.00287408
CG1542	1708.35	0.206472	0.0571668	3.61174	0.000304146	0.00290793
CG6910	198.872	1.44974	0.401627	3.60966	0.000306598	0.00292858
form3	1212.67	0.280412	0.0777129	3.60831	0.000308196	0.00294105
CG42336	1865.85	0.20985	0.0582039	3.60542	0.000311644	0.00297095
GNBP2	408.784	-0.328912	0.0912328	-3.60519	0.000311921	0.00297095
CG32687	337.204	1.26081	0.349835	3.604	0.000313354	0.00298176
CG18343	710.787	-0.304306	0.0844447	-3.60361	0.000313826	0.00298342
CG32809	2182.11	-0.27023	0.0750179	-3.60221	0.000315519	0.00299463
Su(var)205	10772.8	0.167355	0.0464599	3.60215	0.000315601	0.00299463
m	924.035	-0.940673	0.261768	-3.59354	0.000326222	0.00309002
nrv3	1972.47	-0.276457	0.0769326	-3.5935	0.00032627	0.00309002
CG14230	1153.36	0.214929	0.0598153	3.59321	0.000326626	0.00309048
Gyc32E	836.707	-0.378482	0.105366	-3.59209	0.00032804	0.00310093
Fbp1	90799.9	1.63313	0.454696	3.5917	0.000328527	0.00310262
Ser	5372.35	-0.25792	0.0718225	-3.59108	0.000329316	0.00310715
CG2233	2996.19	1.66375	0.463385	3.59043	0.000330128	0.00310829
CG42389	15153.9	-0.295301	0.0822531	-3.59015	0.000330484	0.00310829
Gs1	2996.89	1.23252	0.343312	3.59008	0.00033057	0.00310829
aay	660.889	-0.590763	0.164558	-3.59	0.000330676	0.00310829
Prat	2457.01	0.157848	0.0440214	3.58572	0.000336152	0.00315681
PICK1	264.039	-0.432836	0.120755	-3.58443	0.000337816	0.00316947
GV1	1690.69	-0.310588	0.0869156	-3.57345	0.000352315	0.00330242
sPLA2	79.4578	1.52617	0.427191	3.57257	0.00035349	0.00331034
Fen1	989.513	0.233156	0.0652728	3.57202	0.000354233	0.00331421
CG6055	60.0524	-0.962606	0.269825	-3.56752	0.000360379	0.00336857
CG1688	49.0031	-1.0995	0.308275	-3.56662	0.000361618	0.00337701
CG10185	39.8073	1.07838	0.302494	3.56495	0.000363921	0.00339536
Gug	13738.7	-0.135078	0.0379016	-3.5639	0.000365382	0.00340583
p53	550.243	-0.272497	0.076529	-3.5607	0.000369861	0.00344437
CG9509	139.002	1.63661	0.460009	3.55777	0.000374015	0.00347983
CG6385	90.2155	1.64281	0.461787	3.55751	0.000374393	0.00348012
Dbp73D	864.365	0.235791	0.0663669	3.55285	0.000381082	0.00353902
CG17912	9161.33	-0.301136	0.0848262	-3.55003	0.000385186	0.00357383
ATPCL	9191.65	-0.252688	0.0712117	-3.54841	0.000387563	0.00359256
san	1373.61	0.200923	0.0566319	3.54787	0.000388353	0.00359657
alpha-Spec	38820.6	-0.181237	0.0510906	-3.54735	0.000389123	0.00360038
Oat	680.968	1.16486	0.328477	3.54624	0.000390769	0.00361228
CG3788	202.973	0.587016	0.165558	3.54568	0.000391603	0.00361665
CG14446	6609.23	-0.198614	0.0560328	-3.5446	0.000393208	0.00362805
CG6388	1450.14	0.17742	0.050057	3.54437	0.00039356	0.00362805
CG41128	1036.77	0.25964	0.0733083	3.54175	0.00039748	0.00365774
CR42646	39.7066	-1.04582	0.295284	-3.54173	0.00039751	0.00365774
luna	2008.13	-0.255991	0.0722865	-3.54133	0.000398112	0.00365994
CG14526	464.051	1.62891	0.460044	3.54076	0.000398969	0.00366446
mod	14325.9	0.187599	0.0530002	3.53959	0.000400754	0.00367749
moody	1348.52	-0.257235	0.0727528	-3.53575	0.000406625	0.00372456
qkr58E-3	4892.81	-0.282911	0.0800144	-3.53575	0.000406616	0.00372456
CG7409	11.1798	1.49965	0.424303	3.53439	0.000408721	0.00374034
CG11550	832.825	-0.262876	0.0743876	-3.53387	0.000409526	0.00374429
beat-Ic	40.5767	1.6268	0.460525	3.53249	0.000411672	0.00376049
CG10151	635.771	-0.27939	0.079114	-3.53149	0.000413221	0.0037712
Dg	14000.1	-0.127676	0.0361958	-3.52739	0.000419685	0.00382325
Surf6	1139.12	0.242198	0.0686597	3.52751	0.00041949	0.00382325
Src42A	12859.2	-0.105719	0.029985	-3.52574	0.000422297	0.00384355
Mgat1	907.077	-0.262844	0.0745605	-3.52524	0.000423094	0.00384732
Hel25E	14953.3	0.16011	0.0454237	3.52481	0.000423784	0.0038501
CG6026	753.593	-0.597241	0.169544	-3.52262	0.000427303	0.00387593
odd	1173.54	-0.327477	0.0929656	-3.52256	0.000427398	0.00387593
bru-3	286.43	-0.34549	0.0981243	-3.52094	0.000430023	0.00389621
CG11474	654.132	0.748266	0.212551	3.52041	0.000430882	0.00390047
CG10924	1125.9	1.06367	0.302201	3.51974	0.000431973	0.00390331
GPHR	1121.19	-0.2326	0.0660842	-3.51976	0.000431942	0.00390331
Snr1	3084.28	0.135152	0.0384011	3.51948	0.000432399	0.00390364
CG5873	2840.03	-0.42736	0.121447	-3.51889	0.00043335	0.00390872
wus	2940.44	-0.298133	0.0847705	-3.51695	0.000436537	0.00393393
LSm3	815.203	0.285866	0.0813012	3.51613	0.000437879	0.00394248
Nsun2	2117.15	0.151058	0.0429723	3.51523	0.000439379	0.00395244
Tg	103.039	1.18908	0.338323	3.51463	0.000440359	0.00395417
cbt	1397.05	-0.37554	0.106845	-3.51482	0.000440054	0.00395417
CG32686	230.153	-0.644456	0.183397	-3.514	0.00044142	0.00396015
Caf1	7395.34	0.114407	0.0325615	3.51357	0.000442125	0.00396293
glec	6842.23	-0.167034	0.0475428	-3.51334	0.000442519	0.00396293
didum	6008.33	-0.191978	0.0547011	-3.50958	0.000448807	0.00401566
Hdc	78.2492	-1.05549	0.300792	-3.50903	0.000449748	0.0040205
Sec61gamma	4744.43	-0.288206	0.0821676	-3.50754	0.000452277	0.00403951
Cbp80	6474.66	0.105359	0.0300462	3.50658	0.000453911	0.00404332
S2P	1242.04	0.187772	0.0535472	3.50667	0.000453755	0.00404332
tw	6306.65	-0.244394	0.0696939	-3.50668	0.000453737	0.00404332
Cand1	7054.07	0.178078	0.0507873	3.50634	0.000454315	0.00404332
Sobp	1294.89	-0.281525	0.0803126	-3.50537	0.000455975	0.0040545
mus205	1661.02	-0.256453	0.073255	-3.50082	0.000463823	0.00412064
Syx6	893.68	-0.211215	0.0603459	-3.50006	0.000465149	0.00412876
Arf51F	3358.99	-0.175976	0.0502972	-3.49873	0.00046748	0.00414578
T48	2027.28	-0.161643	0.0462415	-3.49562	0.000472967	0.00419075
CG42370	328.998	1.61671	0.462901	3.49255	0.000478429	0.00423541
CG6412	2145.98	-0.175066	0.0501331	-3.49203	0.000479367	0.00423997
qvr	278.901	-0.532368	0.15247	-3.49162	0.000480103	0.00424275
SmE	2369.68	0.149075	0.0427084	3.49053	0.000482069	0.00425637
eRF1	11131.2	-0.134199	0.0384637	-3.48898	0.00048487	0.00427733
plx	3694.7	-0.252679	0.0724622	-3.48704	0.000488391	0.00430461
DAAM	5341.17	-0.19847	0.0569432	-3.48541	0.000491389	0.00432724
CG1236	2761.88	0.482731	0.138521	3.48488	0.000492358	0.00433198
CG7384	33.556	1.49221	0.428339	3.48371	0.000494516	0.00434715
Cyt-b5-r	31.907	1.60497	0.460764	3.48328	0.000495309	0.00435031
CG11145	38.4901	-1.06667	0.306277	-3.48271	0.000496372	0.00435584
LpR1	1383.49	-0.238252	0.0684167	-3.48236	0.000497013	0.00435765
Cap-D3	979.919	-0.259514	0.0745453	-3.48129	0.000498997	0.00436857
Cpr67Fa2	8.7067	1.53156	0.43995	3.48122	0.000499129	0.00436857
dyl	283.712	-0.696794	0.200203	-3.48044	0.000500594	0.00437758
Adf1	4033.34	-0.141949	0.0408289	-3.47668	0.000507663	0.00443554
Odc1	96.6396	1.61656	0.465097	3.47575	0.000509429	0.00444709
Nup62	2577.35	0.13014	0.0374697	3.4732	0.000514296	0.00448179
a6	975.339	-0.203485	0.0585849	-3.47333	0.000514047	0.00448179
CG43320	216.751	0.422572	0.121694	3.47241	0.000515815	0.00448723
Rootletin	508.193	0.844019	0.243055	3.47254	0.000515564	0.00448723
Art1	5494	0.146969	0.0423366	3.47144	0.000517669	0.00449946
CG13585	1396.48	-0.38307	0.110421	-3.46916	0.000522082	0.00451617
CG34417	18406.1	-0.11032	0.0318006	-3.46913	0.000522147	0.00451617
Idgf1	154.403	1.00187	0.288803	3.46906	0.000522291	0.00451617
Ptth	15.1399	-1.31408	0.378781	-3.46923	0.000521946	0.00451617
Rif1	2657.6	0.154609	0.0445531	3.47021	0.00052005	0.00451617
Rtf1	3509.91	0.145071	0.0418117	3.46962	0.000521189	0.00451617
CG9518	345.348	-1.27549	0.367803	-3.46785	0.000524635	0.00453254
CG7860	1620.32	-0.239699	0.0691593	-3.46589	0.000528476	0.00456179
CG5728	3362.58	0.221863	0.0640524	3.46378	0.000532646	0.00459384
en	1332.4	-0.285467	0.0824381	-3.4628	0.000534586	0.00460662
wat	218.301	-0.779738	0.225224	-3.46205	0.000536077	0.0046155
CG9773	609.62	-0.289287	0.0836199	-3.45955	0.000541085	0.00465463
CG45050	15108.8	-0.202771	0.058616	-3.4593	0.000541572	0.00465483
CG4716	84.2937	1.59839	0.462305	3.45743	0.000545346	0.00468326
CG10527	280.784	0.639741	0.185176	3.45477	0.000550765	0.00472575
MCPH1	3702.77	-0.175481	0.050808	-3.45381	0.000552725	0.00473852
CG14882	597.224	0.256039	0.0741962	3.45083	0.000558858	0.00478701
CG16734	822.561	0.27051	0.0784176	3.44961	0.000561404	0.00480083
CG3638	11491.3	-0.153916	0.0446186	-3.44959	0.000561428	0.00480083
CG3355	162.102	-0.917939	0.266211	-3.44817	0.000564396	0.0048221
SdhC	1599.67	0.234199	0.0679633	3.44597	0.000569017	0.00485332
snoRNA:Me28S-C3227b	21.6467	1.11811	0.324459	3.44609	0.000568771	0.00485332
CG14960	35.0011	-1.32182	0.383629	-3.44556	0.000569879	0.00485655
CG31195	16213.8	-0.128614	0.0373307	-3.44526	0.000570507	0.00485778
Gel	4286.2	0.61065	0.17726	3.44494	0.000571184	0.00485942
CG5789	3156.86	0.434332	0.126093	3.44453	0.000572057	0.00486273
PI31	2414.54	-0.145589	0.0422722	-3.44408	0.000573014	0.00486674
CG5532	2577.6	-0.141397	0.041061	-3.44359	0.000574049	0.00487141
St2	4995.77	-0.255808	0.0743184	-3.44206	0.000577309	0.00489493
mmy	1176.8	-0.301381	0.0875752	-3.4414	0.000578711	0.00490268
Tap42	1882.32	0.152495	0.0443313	3.43989	0.000581958	0.00492603
Cyp28a5	31.4591	1.48868	0.432999	3.43808	0.000585856	0.00495276
asl	2566.76	0.128028	0.0372396	3.43797	0.000586103	0.00495276
CG7261	3733.14	0.145833	0.0424253	3.4374	0.000587331	0.00495897
sug	96.7378	0.876947	0.255191	3.43643	0.000589424	0.00497246
ed	49942.5	-0.154192	0.0448727	-3.43621	0.00058992	0.00497247
CG12071	1172.49	-0.255925	0.0746188	-3.42977	0.000604102	0.00508467
Mat89Ba	2012.98	0.234155	0.0682727	3.4297	0.000604244	0.00508467
CG31997	5119.28	-0.168621	0.0491994	-3.42729	0.000609641	0.00512578
dUTPase	5426.22	0.229113	0.0668613	3.42669	0.000610993	0.00513286
dally	11349.3	-0.193251	0.0564455	-3.42367	0.000617808	0.00518576
CG17556	473.991	0.361323	0.105687	3.4188	0.000628988	0.0052752
wit	3573.1	-0.133137	0.0389486	-3.41826	0.000630231	0.00528121
CG5281	267.124	0.358681	0.104962	3.41726	0.000632537	0.00528459
CG5384	5509.59	0.137011	0.0400905	3.41755	0.000631876	0.00528459
Eip63E	5352.71	-0.232136	0.0679365	-3.41695	0.000633267	0.00528459
Ku80	764.151	0.231318	0.0676863	3.4175	0.000632001	0.00528459
ssp	1301.52	0.182621	0.0534424	3.41715	0.000632793	0.00528459
crn	2417.86	0.129325	0.0378577	3.41609	0.000635274	0.00529694
CG7840	649.804	-0.280775	0.0822337	-3.41435	0.000639339	0.0053263
d4	4310.55	-0.144968	0.0424612	-3.41413	0.000639857	0.0053263
CG17672	5582.46	-0.248874	0.0729049	-3.41368	0.000640923	0.00533076
CG9119	25.6251	1.10124	0.322659	3.41303	0.000642449	0.00533903
CG9917	3326.38	0.124689	0.0365475	3.41169	0.000645604	0.00536081
CG11885	520.466	0.301051	0.0882689	3.41061	0.000648184	0.00537779
mRpL34	402.631	0.300361	0.088133	3.40804	0.000654305	0.00542409
Snx6	3360.66	0.109401	0.0321117	3.40689	0.000657087	0.00544266
RpL39	27012.1	0.186225	0.0546684	3.40645	0.000658147	0.00544694
CG4306	88.7428	1.48832	0.436945	3.4062	0.000658749	0.00544743
mthl14	150.556	0.707192	0.207712	3.40468	0.000662422	0.00547329
CCHa2-R	48.038	-0.891486	0.261899	-3.40393	0.00066423	0.00548372
Slip1	5642.31	-0.159687	0.0469288	-3.40276	0.000667095	0.00550285
Set1	5404.42	-0.122558	0.0360217	-3.40233	0.000668137	0.00550692
Tl	4604.27	-0.274577	0.0807412	-3.40071	0.000672114	0.00553515
CG11178	1250.95	-0.178968	0.0526556	-3.39884	0.000676728	0.00556859
GABA-B-R2	1110.97	-0.178684	0.0525887	-3.39776	0.000679394	0.00558594
ana	2653.21	0.38628	0.113733	3.39639	0.00068282	0.00560952
CG33307	60.0323	1.52624	0.449886	3.39251	0.000692556	0.00568485
CG42450	490.192	-0.441083	0.130102	-3.39028	0.000698212	0.0057266
GlcT-1	1212.1	-0.20739	0.0611831	-3.38966	0.000699797	0.00573491
CG6791	6983.87	-0.10007	0.02954	-3.38761	0.000705055	0.0057686
Sbp2	1221.2	0.198667	0.0586451	3.3876	0.000705057	0.0057686
Rfabg	5772.01	1.55997	0.460714	3.38599	0.00070923	0.00579329
cbc	858.061	0.209979	0.0620123	3.38609	0.000708966	0.00579329
Xpd	1759.78	0.153794	0.0454353	3.38489	0.000712058	0.00581167
NijC	203.724	-0.603213	0.178286	-3.38341	0.000715926	0.00583849
CG8500	623.489	-0.283985	0.0839766	-3.38171	0.000720352	0.00586506
vib	3349.07	-0.130128	0.0384773	-3.38193	0.000719792	0.00586506
CG7433	588.247	0.283885	0.0840011	3.37954	0.00072606	0.00590674
CstF-50	880.889	0.229789	0.0680111	3.3787	0.000728283	0.00591694
Exo84	1478.69	0.160111	0.0473893	3.37863	0.000728492	0.00591694
Ssb-c31a	1219.25	0.201107	0.0595446	3.37743	0.000731678	0.00593801
Mnt	5427.44	-0.217263	0.0643364	-3.37699	0.000732843	0.00593869
Pdk1	7287.14	-0.143422	0.0424736	-3.37673	0.000733537	0.00593869
mRpS11	727.601	0.298129	0.0882849	3.3769	0.000733082	0.00593869
grh	19358.4	-0.146688	0.0435218	-3.37045	0.000750443	0.00607067
CG17600	1011.37	-0.276664	0.0821129	-3.36932	0.000753552	0.00608995
CG3880	549.559	0.39761	0.118015	3.36914	0.00075404	0.00608995
CG6843	1171.34	0.19983	0.059321	3.36862	0.00075546	0.00609651
Csl4	600.916	0.26368	0.0783237	3.36655	0.000761158	0.00613757
CG2972	1649.69	0.1864	0.0553817	3.36574	0.000763396	0.00614574
Sld5	301.52	0.388942	0.115554	3.3659	0.000762953	0.00614574
CG8100	525.569	1.55024	0.460677	3.36514	0.000765061	0.0061542
PlexB	4439.48	-0.183531	0.0545553	-3.36413	0.000767865	0.00617181
tst	1850.69	0.144525	0.0429773	3.36282	0.00077152	0.00619623
CG8111	1184.65	-0.24001	0.0714297	-3.36009	0.000779172	0.00625269
Rep	1333.46	0.207751	0.0618406	3.35946	0.000780938	0.00625954
Rgl	2756.25	0.200704	0.059745	3.35935	0.000781274	0.00625954
CG32815	602.704	-0.287814	0.0856997	-3.3584	0.000783948	0.00627596
CHKov1	3131.15	-0.252435	0.0751918	-3.35721	0.000787335	0.00629806
RfC3	796.971	0.269884	0.0804504	3.35467	0.000794608	0.00634612
Tep1	374.37	1.13721	0.338987	3.35474	0.000794398	0.00634612
CG4293	1889.63	-0.291631	0.08698	-3.35285	0.000799844	0.00638165
Synj	1856.72	-0.15428	0.0460169	-3.35268	0.000800329	0.00638165
CG15011	1594.07	-0.369218	0.11025	-3.34891	0.0008113	0.00646142
kel	4512.56	-0.123718	0.036944	-3.3488	0.000811619	0.00646142
mus210	8427.4	0.0880362	0.0262933	3.34823	0.000813287	0.00646956
CG16894	102.707	-0.834711	0.249495	-3.3456	0.000821033	0.00651569
CG2975	108.907	-0.703993	0.210403	-3.34592	0.000820097	0.00651569
pck	6506.36	-0.178447	0.0533342	-3.34582	0.000820399	0.00651569
Osi4	107.571	0.774732	0.231816	3.34201	0.000831731	0.00659537
yuri	1562.74	0.205211	0.0614134	3.34148	0.000833339	0.00660291
CG3735	1132.82	0.221587	0.0663488	3.33973	0.000838596	0.00663933
Acf1	5591	0.091355	0.0273577	3.33928	0.000839962	0.0066449
CG7275	1382.09	0.177766	0.0532501	3.33833	0.000842848	0.00666248
CG17321	257.667	-0.462145	0.138446	-3.33808	0.000843595	0.00666314
C901	81.816	-1.20077	0.360209	-3.33354	0.000857493	0.00674863
CG12219	860.179	-0.215726	0.0647116	-3.33366	0.000857122	0.00674863
CG45263	1056.37	0.365623	0.109669	3.33388	0.000856434	0.00674863
Drat	5862.53	-0.589029	0.176714	-3.33324	0.000858406	0.00674863
Sas-4	1398.37	0.173477	0.0520303	3.33415	0.000855594	0.00674863
babo	7661.12	-0.167712	0.0503151	-3.33323	0.000858452	0.00674863
GalNAc-T1	2963.83	-0.357278	0.107217	-3.33228	0.000861383	0.00676637
Uch	5119.93	0.149737	0.0449423	3.33176	0.000862992	0.00676689
mRpL30	973.789	0.197483	0.0592694	3.33196	0.000862378	0.00676689
srp	450.527	0.885441	0.26577	3.3316	0.000863471	0.00676689
CG32813	309.842	-0.336361	0.101029	-3.32936	0.000870454	0.00681585
CG6903	1404.6	-0.17912	0.0538032	-3.32916	0.000871076	0.00681585
CG6765	511.841	-0.439638	0.132107	-3.3279	0.000875023	0.0068414
CG13690	537.279	0.299019	0.0899231	3.32528	0.000883312	0.00690083
CG30148	39.4391	1.52813	0.45965	3.32455	0.000885604	0.00691336
CG2930	62.8243	-0.836036	0.251671	-3.32194	0.000893951	0.00696835
scat	1498.5	-0.241844	0.0728026	-3.32191	0.000894037	0.00696835
RpS13	44989.3	-0.112633	0.0339089	-3.32164	0.000894889	0.00696958
Pka-R2	2604.92	-0.265987	0.0800953	-3.32089	0.00089732	0.0069831
gogo	4932.11	-0.190505	0.0573807	-3.32001	0.00090014	0.00699962
RhoGAP15B	3257.06	-0.150616	0.0454004	-3.31751	0.000908253	0.00705724
MED22	917.455	0.185792	0.0560189	3.3166	0.0009112	0.0070692
SP1173	1185.34	0.766537	0.231121	3.3166	0.000911187	0.0070692
mys	12025	-0.143077	0.0431747	-3.31392	0.000919992	0.00712639
nudE	2954.98	-0.200565	0.0605218	-3.31393	0.000919949	0.00712639
mthl9	1868.57	0.154005	0.0464943	3.31233	0.000925217	0.00716133
step	3092.68	-0.164656	0.0497462	-3.30992	0.00093323	0.0072178
Ric	675.494	-0.256858	0.0776213	-3.30912	0.000935908	0.00723293
CG7924	260.253	-1.14693	0.346622	-3.30887	0.000936734	0.00723375
Ube3a	3237.39	0.123229	0.0372752	3.30593	0.000946634	0.00730458
CG4630	79.7324	1.31275	0.397167	3.30529	0.000948796	0.00731506
Idgf2	371.394	0.664266	0.200995	3.30488	0.000950178	0.00731506
mim	4812.47	-0.181661	0.0549669	-3.30492	0.000950041	0.00731506
bur	4896.65	0.0933873	0.0282689	3.30354	0.00095473	0.00734447
ZnT86D	2759.3	-0.2975	0.0900802	-3.30261	0.000957886	0.00736311
SMC2	3943.28	0.242947	0.0735756	3.302	0.000959989	0.00737362
Bsg	8317.87	-0.144543	0.0437791	-3.30165	0.000961181	0.00737635
CG6329	1540.95	-0.288269	0.0873153	-3.30147	0.000961813	0.00737635
Nmt	4087.1	0.248069	0.0751595	3.30057	0.000964896	0.00738871
sti	7484.15	0.218774	0.0662807	3.30073	0.000964344	0.00738871
CG13077	41.9178	-0.943726	0.285975	-3.30003	0.000966734	0.0073946
Ge-1	9393.76	0.140378	0.0425398	3.29992	0.000967139	0.0073946
CG3999	310.674	1.37815	0.417971	3.29723	0.000976442	0.00746004
stmA	1691.71	-0.152324	0.0462012	-3.29698	0.000977318	0.00746106
Ir51b	224.93	-0.710459	0.21551	-3.29664	0.000978505	0.00746445
PKD	7265.06	-0.324067	0.0983132	-3.29627	0.000979766	0.00746839
CG15822	3253.08	-0.164601	0.0499739	-3.29373	0.000988683	0.00753064
CG4594	313.268	-0.434897	0.132085	-3.29256	0.000992786	0.00755617
Apc2	2319.71	0.172587	0.0524281	3.29188	0.000995218	0.00756894
TBPH	4914.19	-0.184063	0.0559439	-3.29013	0.0010014	0.00761015
CkIIalpha-i1	269.603	-0.337306	0.102541	-3.28946	0.00100378	0.00762242
l(1)G0004	740.17	0.27616	0.0839582	3.28926	0.00100453	0.00762242
CG4998	62.0532	1.16828	0.355373	3.28747	0.00101091	0.00765642
htt	4537.85	-0.19614	0.0596601	-3.28762	0.00101038	0.00765642
nero	745.773	0.218344	0.0664191	3.28736	0.0010113	0.00765642
CG4096	2052.14	0.179106	0.0545264	3.28475	0.00102072	0.00772192
Nrt	18002.8	-0.158797	0.0483607	-3.28359	0.00102494	0.00774799
CG4914	14443.7	-0.214414	0.0653348	-3.28177	0.00103158	0.00779236
CG2225	4070.45	-0.153229	0.0467638	-3.27666	0.00105043	0.00792878
CG9312	260.417	0.527843	0.161117	3.27615	0.00105232	0.00793152
mRpS31	941.491	0.284495	0.0868386	3.27614	0.00105237	0.00793152
nyo	2195.26	-0.424918	0.12977	-3.27439	0.00105891	0.00797478
CG9510	219.368	0.865889	0.264538	3.27321	0.00106334	0.00799935
dm	5161.93	-0.230652	0.070469	-3.2731	0.00106376	0.00799935
CG7896	8510.5	-0.143596	0.0438966	-3.27124	0.00107077	0.00804299
Dp1	35949.6	-0.272663	0.0833541	-3.27113	0.00107117	0.00804299
CG11164	519.615	0.338538	0.103564	3.26887	0.00107978	0.00810155
SmD3	2861.32	0.144166	0.0441851	3.26278	0.00110327	0.00826947
msn	19566.4	-0.154713	0.0474203	-3.26259	0.00110398	0.00826947
sty	5573.28	-0.114136	0.0349849	-3.26243	0.00110463	0.00826947
sff	2669.4	-0.245433	0.0752496	-3.26159	0.00110791	0.00828785
slow	3296.41	-0.30623	0.0939434	-3.25973	0.00111519	0.00833608
fz4	3029.38	-0.113335	0.0347734	-3.25923	0.00111715	0.00834452
mbt	4020.62	-0.116565	0.0357694	-3.25881	0.00111883	0.00835084
CG7371	1134.27	0.223202	0.0685221	3.25737	0.0011245	0.00838485
CG9689	5563.39	-0.31852	0.0977887	-3.25723	0.00112505	0.00838485
SmD2	2796.73	0.196512	0.0603674	3.25527	0.00113285	0.00843674
Reg-2	417.914	0.951077	0.292199	3.25489	0.00113436	0.00844167
CR45174	13.9229	-1.25066	0.38436	-3.25389	0.00113838	0.00846534
CG14591	142.05	-0.466686	0.143503	-3.25209	0.00114559	0.00851262
CG1311	4837.43	-0.192819	0.0592986	-3.25166	0.00114734	0.00851388
Sytbeta	333.388	-0.364359	0.112054	-3.25163	0.00114745	0.00851388
fand	1901.53	0.167494	0.0515335	3.2502	0.00115325	0.00855054
EcR	5103.02	-0.262975	0.0809271	-3.24953	0.00115595	0.00856425
RhoBTB	5037.68	-0.0982588	0.0302798	-3.24502	0.00117441	0.0086946
Ephrin	8948.96	-0.137457	0.042366	-3.24451	0.00117653	0.00870393
Idgf3	427.519	0.866341	0.267094	3.24359	0.00118035	0.00871929
Smn	1801.5	0.189704	0.0584841	3.24368	0.00117994	0.00871929
Cog3	1154.97	-0.210595	0.0649578	-3.24202	0.00118685	0.00874799
Ts	883.252	0.30857	0.0951779	3.24203	0.0011868	0.00874799
velo	9253.68	-0.138115	0.0426012	-3.24205	0.00118671	0.00874799
CG11777	472.322	0.273607	0.0844658	3.23927	0.00119836	0.00881207
CG15772	37.2719	1.06807	0.329741	3.23911	0.00119905	0.00881207
CG8665	45.1803	1.3617	0.420336	3.23956	0.00119715	0.00881207
PhKgamma	2990.31	-0.116736	0.036037	-3.23933	0.00119811	0.00881207
CG33228	167.808	0.493791	0.152496	3.23806	0.00120345	0.00883196
Dys	17842.1	-0.0867064	0.0267774	-3.23804	0.00120352	0.00883196
Ice	3931.85	0.104667	0.0323294	3.23752	0.00120573	0.0088417
ea	266.408	-0.875778	0.270595	-3.23649	0.00121011	0.00886738
CG10337	305.523	-0.449173	0.1388	-3.23611	0.00121169	0.00887246
CG5590	4693.54	-0.179141	0.055373	-3.23517	0.00121568	0.00889523
CG15365	1836.62	-0.159057	0.0492023	-3.23272	0.00122618	0.00896548
CG15820	41.586	1.50391	0.465422	3.23129	0.00123231	0.00900378
mtTFB2	580.952	0.305287	0.0944846	3.23108	0.00123324	0.00900401
eEF1delta	9885.73	0.218245	0.0675609	3.23035	0.0012364	0.00902051
Elp2	2151.53	0.16211	0.0501935	3.2297	0.00123918	0.00903426
CG17271	5383.13	-0.290368	0.0899512	-3.22806	0.00124632	0.00907608
CG17977	895.753	-0.250978	0.0777512	-3.22797	0.00124673	0.00907608
Ada2a	590.417	0.399367	0.123747	3.22729	0.00124969	0.00908483
CG15760	452.832	-0.377382	0.116935	-3.22728	0.00124974	0.00908483
CG5687	513.741	0.318843	0.0988274	3.22626	0.00125419	0.00911056
SmG	1727.8	0.249845	0.0774477	3.22599	0.00125539	0.00911267
CG13742	378.426	0.29379	0.0911624	3.22271	0.00126984	0.00921092
SppL	5247	-0.142044	0.0440969	-3.22119	0.0012766	0.00925329
CG2269	4025.64	-0.417327	0.12963	-3.21936	0.00128476	0.00930574
Gprk1	4681.49	-0.227137	0.0705622	-3.21895	0.00128659	0.00931222
Arpc2	4903.93	-0.202635	0.0629555	-3.21871	0.00128769	0.00931347
CG5282	257.729	-0.356536	0.110827	-3.21706	0.0012951	0.00936033
rtet	1785.3	-0.134848	0.0419202	-3.21677	0.00129641	0.00936303
Tsp42El	511.612	0.352199	0.10951	3.21612	0.00129935	0.00937752
Nopp140	8415.65	0.171955	0.0534726	3.21575	0.00130102	0.00938288
cno	11742.4	-0.13889	0.043194	-3.21549	0.00130221	0.00938468
Nckx30C	51.6916	0.757254	0.235849	3.21075	0.00132388	0.00953402
Ssdp	9886.03	-0.170337	0.0530719	-3.20955	0.00132944	0.00956722
CG6310	367.011	0.575052	0.17931	3.20703	0.00134111	0.00964428
CG11576	1038.17	0.210272	0.0655795	3.20636	0.00134424	0.00965988
sei	1219.6	-0.248712	0.0775907	-3.20544	0.00134856	0.00968399
Cpr51A	1026.08	-0.529847	0.16531	-3.20517	0.00134981	0.00968602
barr	3979.04	0.162297	0.0506524	3.20413	0.00135469	0.00971413
CG2202	1621.96	-0.176893	0.0552398	-3.20228	0.00136343	0.0097679
Ucp4A	869.553	-0.211984	0.0662007	-3.20213	0.00136414	0.0097679
CG14528	79.6913	1.48771	0.465158	3.19829	0.00138247	0.00988605
CG42846	113.558	1.30223	0.40722	3.19785	0.00138458	0.00988605
LSm7	1446.01	0.232037	0.0725583	3.19794	0.00138415	0.00988605
puc	1891.51	-0.269027	0.0841233	-3.19801	0.00138378	0.00988605
dpr7	372.994	-0.319418	0.0999007	-3.19736	0.00138694	0.00989585
CG30419	567.842	-0.274802	0.0859608	-3.19683	0.00138946	0.00989977
Mapmodulin	18641.7	0.136186	0.0425994	3.19689	0.0013892	0.00989977
CG8370	2428.31	-0.144893	0.0453274	-3.19658	0.00139065	0.00990123
CG9922	1366.94	0.3101	0.0971494	3.19199	0.00141297	0.010053
CG6126	254.921	0.451534	0.141474	3.19164	0.00141469	0.0100581
CG7048	2186.13	0.22012	0.0690091	3.18972	0.00142408	0.0101106
Ir68a	146.599	0.516415	0.161893	3.18984	0.00142349	0.0101106
CG11920	724.985	0.222623	0.0698159	3.18871	0.0014291	0.0101319
Syngr	339.468	-0.370124	0.116072	-3.18875	0.00142891	0.0101319
Cam	29707.3	-0.148221	0.046496	-3.18782	0.00143352	0.010156
srpk79D	673.56	-0.2139	0.0671583	-3.18501	0.00144747	0.0102476
EDTP	2704.93	-0.239945	0.0753581	-3.18406	0.00145223	0.0102741
fl(2)d	5845.08	-0.151747	0.0476889	-3.18202	0.00146254	0.0103398
UbcD4	2680.65	0.143039	0.0449942	3.17906	0.00147755	0.0104385
Lcp1	213.348	1.03916	0.327083	3.17707	0.00148771	0.0105029
CG7728	2569.33	0.232366	0.0731436	3.17684	0.00148887	0.0105037
CG13315	144.633	1.47374	0.464104	3.17545	0.00149607	0.0105471
CG6118	463.003	-0.939889	0.296025	-3.17504	0.00149818	0.0105545
Vha13	2891.22	0.156328	0.0492703	3.17286	0.00150946	0.0106266
siz	5520.13	-0.143467	0.0452229	-3.17245	0.00151159	0.0106341
CG9527	1195.8	0.191217	0.0602856	3.17186	0.00151467	0.0106483
CG17683	3785.78	0.11679	0.0368588	3.16857	0.00153191	0.010762
CG7065	2608.21	-0.208845	0.0659215	-3.16809	0.00153446	0.0107723
lack	7440.93	-0.103264	0.0325991	-3.16769	0.00153656	0.0107795
Cyp4d1	237.413	1.47094	0.464529	3.16653	0.00154272	0.0108152
CG30015	6893.83	0.113631	0.0358931	3.16581	0.00154653	0.0108268
Rrp46	560.556	0.317063	0.100151	3.16584	0.00154636	0.0108268
nAChRalpha4	204.018	-0.436509	0.137909	-3.16519	0.00154981	0.0108422
mRpL12	1275.54	0.251154	0.0793556	3.16492	0.00155125	0.0108447
ey	6109.71	0.196355	0.0620472	3.1646	0.00155296	0.0108491
fry	7551.41	-0.0864182	0.0273158	-3.16367	0.00155793	0.0108763
CG11882	1703.77	0.168252	0.0532083	3.16214	0.00156614	0.0109184
l(2)k14710	1707.76	-0.187927	0.0594272	-3.16231	0.00156522	0.0109184
CG4552	1112.15	-0.196504	0.062158	-3.16136	0.00157034	0.0109401
PPO1	256.106	1.21081	0.383577	3.15662	0.0015961	0.0111118
CG32075	856.69	0.190538	0.0603754	3.15589	0.00160009	0.0111319
Spn	6990.33	-0.17092	0.054189	-3.15415	0.00160969	0.0111909
bor	1832.09	0.2017	0.0639655	3.15327	0.00161454	0.0112168
CG34244	263.854	-0.766028	0.243016	-3.15217	0.00162059	0.0112511
CG2469	5119.42	0.128961	0.0409224	3.15135	0.00162519	0.0112752
CG11710	1365.13	0.151458	0.048117	3.1477	0.00164558	0.0114082
CG34348	717.376	-0.243327	0.0773076	-3.14752	0.00164663	0.0114082
Cyp4d20	16.427	1.32784	0.422053	3.14615	0.00165436	0.0114539
CG10635	1409.29	0.186559	0.0593037	3.14582	0.00165621	0.0114588
CG5004	4159.43	-0.141728	0.0450588	-3.1454	0.00165859	0.0114674
CG4159	770.655	0.225286	0.0716612	3.14377	0.00166786	0.0115235
CG3040	560.57	0.283797	0.0903259	3.14192	0.00167844	0.0115768
CG5270	1786.53	0.193939	0.0617283	3.14182	0.00167903	0.0115768
RfC4	2174.55	0.208032	0.0662059	3.1422	0.00167682	0.0115768
CG3556	1502.31	-0.176713	0.05626	-3.14101	0.00168368	0.0116008
CG8206	519.262	0.228702	0.0728558	3.13911	0.00169461	0.0116682
Lrch	4207.36	-0.103056	0.0328418	-3.13794	0.0017014	0.0117069
unc79	317.035	0.945567	0.301521	3.13599	0.00171276	0.011777
CG16799	107.744	1.15775	0.369235	3.13555	0.00171534	0.0117867
hpo	3669.39	0.125703	0.0401167	3.13344	0.00172771	0.0118635
CG32017	613.799	-0.352642	0.11259	-3.13209	0.00173568	0.0118939
Lsp2	60808.5	1.45709	0.465206	3.13213	0.00173542	0.0118939
tay	8660.14	-0.119554	0.03817	-3.13214	0.00173538	0.0118939
Mesh1	190.608	0.469136	0.149805	3.13165	0.00173829	0.0119034
Tbce	2329.91	0.131204	0.0418989	3.13145	0.00173945	0.0119034
CaBP1	9397.42	-0.252344	0.080623	-3.12992	0.00174854	0.0119575
Nacalpha	23914.8	0.0897973	0.0287009	3.12873	0.00175565	0.0119816
geminin	3043.8	0.210692	0.0673404	3.12876	0.00175545	0.0119816
lox	41.4887	0.827549	0.264471	3.12907	0.00175362	0.0119816
Smu1	1763.6	0.176182	0.0563195	3.12825	0.00175848	0.0119928
CG13046	376	0.365373	0.116819	3.12769	0.00176187	0.0120078
Pph13	130.775	-0.619044	0.198113	-3.12469	0.00177991	0.0121225
GABA-B-R3	76.1904	0.62732	0.200853	3.12328	0.00178845	0.0121724
CG5535	468.06	0.617492	0.197781	3.1221	0.00179564	0.0122131
rst	11623.3	-0.207199	0.0663976	-3.12058	0.00180494	0.012268
CG9305	1584.35	0.158491	0.0508071	3.11947	0.00181175	0.0123059
Baldspot	2338.39	-0.139759	0.0448068	-3.11915	0.00181376	0.0123112
phol	3124.42	-0.106009	0.0340048	-3.11749	0.001824	0.0123724
NT1	2195.06	-0.364505	0.11694	-3.11703	0.00182684	0.0123833
eap	343.307	0.311842	0.100103	3.11522	0.0018381	0.0124512
CG2211	677.657	0.235523	0.0756119	3.11489	0.00184013	0.0124566
CG31705	1148.37	0.557101	0.178969	3.11283	0.00185301	0.0125184
CG32681	170.77	-0.536468	0.172339	-3.11287	0.00185278	0.0125184
kek3	290.83	-0.46075	0.148011	-3.11294	0.00185235	0.0125184
Spat	83.1201	1.43243	0.460687	3.10933	0.00187512	0.0126507
Taf10	1069.83	-0.187319	0.0602412	-3.10948	0.00187416	0.0126507
Tsf2	12124.5	-0.120503	0.0387637	-3.10867	0.00187931	0.0126705
MFS17	2288.4	-0.208489	0.0670738	-3.10836	0.00188131	0.0126755
Nup133	3029.73	0.177558	0.0571385	3.10751	0.00188672	0.0127034
Osi24	1060.78	-0.471891	0.151876	-3.10708	0.00188945	0.0127133
CG15362	202.662	-0.389838	0.125535	-3.10542	0.00190009	0.0127506
CG9471	818.885	0.214253	0.0689926	3.10545	0.00189989	0.0127506
GstD3	284.88	1.2494	0.402255	3.10599	0.0018964	0.0127506
Pi3K92E	4783.55	-0.145608	0.0468864	-3.10554	0.00189934	0.0127506
CG16896	2756.87	0.110539	0.0356413	3.10143	0.00192586	0.0129063
laza	22.991	1.32924	0.428581	3.10149	0.00192546	0.0129063
CG11279	360.214	0.313874	0.101329	3.09756	0.00195122	0.0130676
BubR1	3825.67	0.157706	0.0509297	3.09653	0.00195798	0.0131041
Pka-R1	3617.87	-0.14048	0.0453799	-3.09565	0.00196381	0.0131344
CG5009	1800.9	0.202262	0.065349	3.0951	0.00196749	0.0131502
vito	714.439	0.278314	0.0899664	3.09353	0.00197791	0.0132111
CG9640	401.696	-0.32518	0.105187	-3.09145	0.00199181	0.0132951
wdn	2643.11	-0.12421	0.0401854	-3.09093	0.00199531	0.0133096
mRpL47	928.103	0.215995	0.0698853	3.0907	0.00199682	0.0133108
l(2)37Cc	5530.99	0.167015	0.0540433	3.09039	0.00199897	0.0133163
bora	314.093	0.360986	0.116817	3.09019	0.00200029	0.0133163
IA-2	417.065	0.619646	0.200625	3.08858	0.00201113	0.0133795
CG32022	682.249	0.23161	0.0750313	3.08684	0.00202297	0.0134494
CG8550	23.6835	1.3966	0.452468	3.08662	0.00202445	0.0134503
CG31548	613.548	0.234948	0.0761383	3.0858	0.00203003	0.0134696
Eig71Ea	21.2765	-1.19759	0.38808	-3.08593	0.00202916	0.0134696
WRNexo	854.344	0.303421	0.0983503	3.08511	0.00203477	0.0134921
CG33052	1080.67	-0.193956	0.0629334	-3.08193	0.00205665	0.0136282
spag	1111.51	0.200091	0.0650006	3.0783	0.00208188	0.0137863
CG8539	48.7235	0.777749	0.252784	3.07674	0.0020928	0.0138312
Kr	51.2118	1.31351	0.426906	3.07681	0.00209229	0.0138312
Oscillin	3279.28	0.228668	0.074314	3.07705	0.00209058	0.0138312
Mdh1	3445.68	0.429418	0.139695	3.07397	0.00211233	0.0139511
RpS19a	30014.2	-0.167204	0.054408	-3.07315	0.00211815	0.0139804
CR45473	286.258	-0.377397	0.122847	-3.07208	0.00212576	0.0140214
mbm	1141.38	0.271392	0.0883595	3.07145	0.00213021	0.0140415
CG6321	63.824	0.778136	0.253398	3.07081	0.00213478	0.0140624
mRpL44	1046.65	0.193104	0.0628939	3.07031	0.0021384	0.014077
ClC-c	3712.47	-0.216695	0.070604	-3.06916	0.00214665	0.0141128
Dnz1	1010.44	-0.207308	0.0675436	-3.06924	0.00214601	0.0141128
CG5731	1749.5	-0.161905	0.0527666	-3.06833	0.0021526	0.0141426
Teh4	198.912	-0.529925	0.172883	-3.06523	0.00217506	0.0142808
l(1)G0156	5005.17	-0.0987917	0.0322743	-3.061	0.00220601	0.0144746
CG1440	5659.92	-0.232985	0.0761343	-3.06019	0.002212	0.0145044
Got2	3840.57	0.143019	0.0467417	3.05977	0.0022151	0.0145153
dsd	3366.67	-0.192182	0.0628256	-3.05897	0.00222097	0.0145443
CG2144	2081.58	-0.165327	0.0540743	-3.0574	0.00223263	0.0145987
Vps39	1219.28	0.148604	0.0486027	3.05752	0.00223177	0.0145987
X11L	3678.85	-0.118014	0.038601	-3.05727	0.00223365	0.0145987
Jheh3	96.9186	1.01458	0.331919	3.05672	0.00223772	0.0146158
Art7	812.349	0.218709	0.071572	3.05579	0.00224466	0.0146516
CR44366	12.612	-1.30824	0.428365	-3.05404	0.00225781	0.0147278
Trp1	5561.77	-0.142358	0.0466233	-3.05337	0.00226285	0.0147512
CG1103	3423.68	-0.103639	0.0339602	-3.05178	0.0022749	0.0148105
Flo2	1926.01	-0.155646	0.0510012	-3.0518	0.00227474	0.0148105
LIMK1	2257.51	-0.136621	0.0447856	-3.05056	0.00228415	0.0148322
Myo10A	13833.4	-0.364356	0.119437	-3.05061	0.00228375	0.0148322
Vmat	66.1217	-1.09042	0.357408	-3.05092	0.00228145	0.0148322
rn	4840.34	-0.183349	0.0600963	-3.05092	0.00228145	0.0148322
CG13896	623.698	-0.207575	0.0680788	-3.04904	0.00229574	0.0148978
GLaz	143.183	0.595662	0.19545	3.04765	0.00230638	0.0149475
Gli	18112.2	-0.123428	0.0404984	-3.04773	0.00230575	0.0149475
CG4406	1167.9	0.215251	0.0706982	3.04464	0.00232958	0.0150882
Cerk	1420.06	0.341618	0.112217	3.04427	0.00233247	0.0150971
ppk16	12.9493	1.27431	0.418622	3.04406	0.00233405	0.0150977
CG15535	541.457	0.274176	0.0900816	3.04364	0.00233732	0.0150993
Ugt86Da	1751.79	0.164258	0.0539672	3.04365	0.00233723	0.0150993
CG8726	2088.56	-0.150205	0.0493707	-3.04239	0.0023471	0.0151444
Ssadh	1141.74	0.164967	0.0542235	3.04236	0.00234731	0.0151444
cav	640.532	0.223675	0.0735626	3.04061	0.00236099	0.0152228
AcCoAS	528.714	0.679996	0.223692	3.03988	0.00236673	0.0152428
sax	3174.55	-0.105943	0.034854	-3.03964	0.00236864	0.0152428
serp	11106.7	-0.396038	0.13029	-3.03967	0.00236836	0.0152428
CG34393	34.07	-0.959251	0.315654	-3.03893	0.00237422	0.0152689
Faf	2245.69	0.165153	0.0543646	3.03788	0.00238251	0.0153026
Mmp1	3535.9	-0.39289	0.129323	-3.03804	0.00238123	0.0153026
spel1	2123.63	0.223768	0.0737886	3.03256	0.00242488	0.0155648
CG8031	2314.81	0.167445	0.0552333	3.03158	0.00243274	0.0156053
Arpc1	3829.51	-0.145295	0.0479558	-3.02978	0.00244734	0.0156889
Det	852.564	0.187151	0.0617803	3.0293	0.0024512	0.0156936
fon	1464.54	1.39902	0.461827	3.02932	0.00245108	0.0156936
PIP5K59B	655.892	-0.31566	0.104235	-3.02834	0.00245901	0.0157336
CG13766	228.095	-0.401721	0.132689	-3.02754	0.00246556	0.0157655
Strn-Mlck	542.186	-0.728168	0.240539	-3.02724	0.00246801	0.0157711
CG3353	834.727	0.183944	0.0607693	3.02692	0.0024706	0.0157776
CG13722	320.066	-0.642265	0.212281	-3.02555	0.00248181	0.0158391
Pole2	498.165	0.292884	0.0968194	3.02505	0.00248589	0.0158486
dre4	11347.7	0.132543	0.0438161	3.02499	0.00248645	0.0158486
Phk-3	1597.21	-0.303374	0.1003	-3.02468	0.002489	0.0158548
CG15561	270.487	0.339874	0.11242	3.02325	0.00250073	0.0159093
CG4928	3184.63	-0.393723	0.130224	-3.02344	0.00249917	0.0159093
yellow-e	50.8392	0.933897	0.309	3.02232	0.00250842	0.0159481
aur	1091.44	0.285167	0.0944346	3.01973	0.00253001	0.0160752
Cbl	4272.24	-0.128368	0.0425276	-3.01846	0.00254065	0.0161326
l(2)k09022	3472.83	0.257363	0.0852709	3.01818	0.00254297	0.0161371
Karybeta3	14662	0.118864	0.0393931	3.01739	0.00254964	0.0161692
Noa36	1550.77	0.15313	0.0507632	3.01656	0.00255662	0.0162032
RhoGAP16F	833.616	-0.244965	0.0812505	-3.01494	0.00257032	0.0162798
CG11247	1500.2	-0.150698	0.0499916	-3.01446	0.00257435	0.0162848
CG12173	1087.53	0.189964	0.0630166	3.0145	0.00257399	0.0162848
SmF	1655.99	0.235541	0.0781425	3.01425	0.00257614	0.0162858
CG14132	833.948	-0.333997	0.110829	-3.01361	0.00258158	0.0163034
CG15643	303.422	-0.32941	0.10931	-3.01354	0.00258217	0.0163034
yellow-e3	63.6027	0.862597	0.286519	3.01061	0.00260725	0.0164514
CG15312	332.339	-0.308384	0.102441	-3.01036	0.00260934	0.0164543
so	6887.15	-0.140981	0.0468563	-3.0088	0.00262278	0.0165286
CG30288	18.2338	1.38603	0.46073	3.00834	0.00262681	0.0165436
vari	14768.8	-0.125628	0.0417724	-3.00744	0.00263462	0.0165824
CG32150	343.172	-0.403877	0.134442	-3.00411	0.00266363	0.0167545
Gtp-bp	6186.08	-0.259512	0.0864002	-3.00361	0.00266801	0.0167715
CG42324	1450.84	-0.34579	0.115149	-3.00298	0.00267346	0.0167953
CG45081	55.6404	-1.35214	0.450321	-3.00262	0.0026767	0.0168051
CG10286	2147.03	0.290886	0.0969099	3.00162	0.00268551	0.0168499
CG3625	2042.73	0.245703	0.0818621	3.00142	0.00268723	0.0168502
fs(2)ltoPP43	2142.13	0.165916	0.0553465	2.99777	0.0027196	0.0170425
Npc2h	14.7981	1.38653	0.462594	2.99729	0.0027239	0.0170588
scrt	11030.4	-0.199129	0.0664416	-2.99705	0.00272608	0.0170618
CG9596	1248.36	0.227352	0.0758715	2.99654	0.00273061	0.0170791
eIF-3p66	12457.7	-0.105654	0.0352608	-2.99636	0.00273224	0.0170791
CG10157	155.612	1.07195	0.357808	2.99588	0.00273658	0.0170956
CG9306	1457.01	0.158742	0.0530137	2.99436	0.00275019	0.0171699
CSN3	2271.76	0.123037	0.0411123	2.99269	0.00276529	0.0172534
Lar	6480.53	-0.170944	0.0571335	-2.992	0.00277155	0.017271
wap	7183.42	-0.084173	0.0281316	-2.99211	0.00277054	0.017271
Ada1-1	21.3462	-1.15428	0.385836	-2.99164	0.0027748	0.0172806
stas	1733.87	-0.163758	0.0547457	-2.99125	0.00277839	0.0172922
CG8494	2194.5	0.127272	0.0425546	2.99079	0.00278253	0.0173072
CG14803	1086.65	0.180502	0.0603606	2.9904	0.00278613	0.0173189
Rpt6R	84.8368	0.841329	0.28148	2.98895	0.00279941	0.0173906
Mtp	2849.4	0.220542	0.0738175	2.98767	0.00281116	0.0174528
dnt	2980.08	0.15578	0.0521543	2.98692	0.00281805	0.0174784
l(3)73Ah	1287.14	-0.250851	0.0839853	-2.98684	0.00281876	0.0174784
CG6574	312.065	-0.30725	0.10292	-2.98531	0.00283287	0.0175496
toy	17061.2	0.0640355	0.0214508	2.98522	0.00283375	0.0175496
CG4476	41.8195	1.11993	0.375386	2.98341	0.00285051	0.0176209
U26	1056.78	-0.198978	0.0666929	-2.9835	0.00284974	0.0176209
mRpL46	778.057	0.196162	0.0657446	2.9837	0.00284789	0.0176209
CG42326	592.74	-1.03801	0.34798	-2.98298	0.00285461	0.0176354
CG8142	927.397	0.178713	0.0599201	2.98253	0.0028588	0.0176504
CG3842	2083.35	-0.234328	0.0786326	-2.98004	0.00288214	0.0177721
Itgbetanu	25.4735	1.3862	0.465134	2.98021	0.00288049	0.0177721
Pnn	1408.71	0.169969	0.0570394	2.97986	0.00288383	0.0177721
CG10311	66.6397	1.29997	0.436329	2.97934	0.00288872	0.0177913
Tps1	221.609	1.35144	0.453647	2.97906	0.00289133	0.0177965
pio	27839.5	-0.244215	0.0820522	-2.97634	0.0029171	0.0179441
CG8195	930.088	0.23472	0.0788785	2.97571	0.0029231	0.01797
Sos	4940.56	-0.0853444	0.0286822	-2.97552	0.00292492	0.0179702
CR44029	2009.43	-0.348317	0.117134	-2.97367	0.00294263	0.0180463
Wwox	808.109	0.19736	0.0663694	2.97366	0.0029427	0.0180463
dmpd	3826.85	-0.107923	0.0362887	-2.97402	0.00293924	0.0180463
Sug	1339.81	0.176573	0.0593918	2.97302	0.00294884	0.0180729
gish	12645.8	-0.129553	0.0435802	-2.97274	0.00295159	0.0180787
CG33120	94.4924	1.32839	0.447108	2.97107	0.00296762	0.0181658
CG1640	3139.17	-0.14922	0.0502502	-2.96954	0.00298242	0.0182453
RhoGEF64C	4510.83	-0.331117	0.111547	-2.96842	0.00299332	0.0183008
CG32699	2739.08	-0.196756	0.0663031	-2.96752	0.00300212	0.0183435
CG5913	1488.23	0.154964	0.0522526	2.96567	0.00302026	0.0184095
CG9839	1172.22	0.221139	0.0745645	2.96573	0.00301962	0.0184095
Cap-D2	4136.21	0.144196	0.0486189	2.96584	0.00301858	0.0184095
Pdi	59727.9	-0.26316	0.0887244	-2.96603	0.00301669	0.0184095
CG30403	381.329	0.297375	0.100299	2.9649	0.0030278	0.0184442
Ubi-p63E	5810.01	0.111466	0.037606	2.96405	0.00303624	0.0184844
CG43795	61.3525	-0.70995	0.239558	-2.96359	0.00304075	0.0185007
RhoGEF2	10234.4	-0.0849136	0.0286769	-2.96104	0.00306598	0.0186429
Pld	2396.21	0.196701	0.0664432	2.96044	0.00307199	0.0186681
CdsA	1773.57	-0.126097	0.0425979	-2.96016	0.00307476	0.0186737
lark	8911.12	-0.151185	0.0510768	-2.95995	0.00307688	0.0186752
His4r	22658.8	-0.139943	0.0472842	-2.95962	0.00308018	0.0186839
Rpb10	583.487	0.232863	0.0786976	2.95896	0.0030868	0.0187128
CG9616	34.5114	1.36418	0.461096	2.95856	0.00309082	0.0187258
CG9886	321.809	0.297711	0.100692	2.95665	0.00311004	0.018831
CG2145	1354.26	0.191991	0.0649572	2.95565	0.00312014	0.018858
CG4221	3247.28	-0.165705	0.0560586	-2.95592	0.00311738	0.018858
Krn	782.766	-0.192801	0.0652313	-2.95565	0.00312009	0.018858
bbg	18330.7	-0.207636	0.0703074	-2.95326	0.0031444	0.0189932
CG43444	28223.5	-0.125495	0.0424979	-2.95297	0.00314732	0.0189994
CG3909	1177.79	0.201374	0.0682089	2.95232	0.00315396	0.019028
CG3434	948.869	0.183888	0.0622923	2.95202	0.00315699	0.0190348
Fur2	10298.6	-0.0667331	0.0226155	-2.95078	0.00316977	0.0191005
CG34117	282.947	0.425431	0.144203	2.95023	0.00317539	0.0191228
CG17597	556.315	0.26453	0.0896995	2.94907	0.00318733	0.0191832
Prosbeta3	5111.69	0.138727	0.0470595	2.94792	0.00319924	0.0192434
CG17904	1248.75	0.179205	0.060815	2.94673	0.00321158	0.0192945
Pect	1606.77	0.240323	0.0815519	2.94688	0.00321	0.0192945
CG12344	146.546	0.519369	0.176401	2.94425	0.00323738	0.0194266
MTF-1	2142.25	-0.181468	0.0616349	-2.94424	0.00323744	0.0194266
yki	2936.2	-0.134449	0.0456735	-2.94371	0.00324307	0.0194488
CG2278	495.439	-0.305302	0.103805	-2.94112	0.00327028	0.0196002
Antp	60.9155	1.32158	0.449456	2.94039	0.00327799	0.0196347
CG15877	577.526	0.251252	0.0854585	2.94004	0.00328167	0.019645
Kr-h1	2273.61	-0.159328	0.0542113	-2.93901	0.00329264	0.0196989
Ppat-Dpck	400.672	0.439227	0.149469	2.93859	0.00329709	0.0197138
CG13748	8.62484	-1.30545	0.444349	-2.9379	0.00330446	0.0197461
LysX	71.0675	1.33129	0.453212	2.93746	0.00330913	0.0197622
CREG	1108.68	1.30381	0.443958	2.93679	0.00331628	0.0197932
CG18446	25.9696	1.26388	0.430447	2.9362	0.00332258	0.019819
CG3376	2387.39	0.537706	0.183172	2.93553	0.00332979	0.0198384
Cyp4p1	10.5415	1.34553	0.458346	2.93562	0.00332881	0.0198384
PNUTS	9275.76	-0.172352	0.0587443	-2.93394	0.00334689	0.0199285
mRpS18A	675.081	0.256562	0.0874567	2.93359	0.00335069	0.0199393
cact	4861.16	-0.0944181	0.0322049	-2.93179	0.00337013	0.0200431
betaggt-I	1109.53	0.174802	0.0596286	2.93152	0.00337309	0.0200488
CG9300	1545.91	0.189228	0.0645678	2.93068	0.00338218	0.020091
Idgf5	37.4876	1.35849	0.463656	2.92995	0.00339016	0.0201093
Trim9	891.139	-0.398605	0.13605	-2.92985	0.00339127	0.0201093
mthl4	1164.43	0.158658	0.0541485	2.93005	0.00338907	0.0201093
CG34445	150.329	-0.536701	0.183198	-2.92962	0.00339373	0.020112
CG18335	17.1179	1.09809	0.374918	2.92889	0.00340175	0.0201422
Rph	382.669	-0.273955	0.0935385	-2.92879	0.00340285	0.0201422
CG7770	2045.59	0.158601	0.0541683	2.92794	0.00341221	0.0201857
CoVIIc	2080.75	0.204565	0.0698875	2.92706	0.00342187	0.020231
CG13912	27.2505	1.30601	0.446614	2.92425	0.00345286	0.0204022
Su(var)3-3	1942.96	-0.125342	0.0428915	-2.92231	0.00347447	0.0205169
mars	2511.31	0.228395	0.0781602	2.92214	0.00347637	0.0205169
oc	2539.37	-0.200451	0.0686049	-2.92182	0.0034799	0.0205257
Graf	2878.6	-0.121776	0.0416866	-2.92122	0.0034866	0.0205455
Not3	10444.4	-0.150186	0.0514133	-2.92116	0.00348735	0.0205455
dnr1	1423.56	-0.450494	0.154302	-2.91956	0.00350522	0.0206386
CG9267	945.925	-0.233334	0.0799601	-2.91812	0.00352144	0.020722
Nup214	6880.04	0.145694	0.0499435	2.91718	0.00353215	0.0207729
CG10462	2449.33	-0.138407	0.0474605	-2.91626	0.00354261	0.0208221
DLP	4516.99	-0.0809946	0.0277848	-2.91507	0.00355614	0.0208767
RhoGDI	8299.47	0.106307	0.0364701	2.91489	0.0035581	0.0208767
miple2	14471.3	-0.219846	0.0754216	-2.91489	0.00355812	0.0208767
CG5554	12201.2	-0.0806263	0.0276646	-2.91442	0.00356355	0.0208963
Lim1	1115.73	-0.251073	0.0861678	-2.91376	0.00357099	0.0209277
dom	27298.6	0.087412	0.0300026	2.91348	0.00357422	0.0209344
CG4593	934.997	0.22204	0.0762555	2.91178	0.00359371	0.0210363
brat	26715.6	-0.142406	0.0489418	-2.90969	0.00361782	0.0211651
CG18557	14.045	1.35384	0.465337	2.90937	0.00362152	0.0211668
CG30463	7079.7	-0.276393	0.0950075	-2.90917	0.00362395	0.0211668
dgt4	306.763	0.327692	0.112643	2.90912	0.00362444	0.0211668
CG4752	56.6077	1.3514	0.464717	2.90801	0.00363736	0.0212204
CG5885	8100.38	-0.320826	0.110326	-2.90797	0.00363784	0.0212204
CG8860	725.155	-0.266676	0.0917247	-2.90735	0.003645	0.0212498
2mit	1655.51	-0.344021	0.118427	-2.90491	0.00367357	0.0213915
CG34159	2183.68	-0.116538	0.040116	-2.90502	0.00367234	0.0213915
CG4849	3010.89	0.166987	0.057498	2.90422	0.00368171	0.0214017
Pcp	71.1621	0.875782	0.301544	2.90432	0.00368048	0.0214017
mRpS18B	531.279	0.264423	0.0910386	2.90452	0.00367823	0.0214017
CG7852	3349.94	-0.127759	0.043999	-2.90368	0.00368801	0.0214259
CG13607	162.525	1.34504	0.46382	2.89992	0.00373255	0.0216721
Cyp4e2	705.312	-0.570877	0.196882	-2.89959	0.00373654	0.0216828
CG30286	24.9423	0.991695	0.342063	2.89916	0.00374168	0.0217
IntS9	1334.69	0.148781	0.0513224	2.89895	0.0037441	0.0217015
Nep2	9237.37	-0.22031	0.0760053	-2.89862	0.00374812	0.0217123
CG32791	256.409	0.550497	0.189932	2.89839	0.00375088	0.0217158
CG14619	4887.36	-0.126752	0.0437422	-2.8977	0.00375909	0.0217507
Cyp4s3	34.2947	1.34801	0.465392	2.8965	0.00377348	0.0218214
Msh6	1994.18	0.25865	0.0893047	2.89626	0.00377638	0.0218256
pdm3	1929.74	-0.301399	0.104097	-2.89536	0.0037873	0.0218761
csul	1140.95	0.215263	0.0743882	2.89378	0.00380637	0.0219736
CG11583	1249.08	0.170489	0.0589193	2.8936	0.00380856	0.0219737
fax	88775.4	-0.101772	0.0351884	-2.8922	0.00382553	0.0220589
CG13097	1613.83	0.144215	0.0498799	2.89124	0.00383729	0.0221078
Glt	2750.09	0.61684	0.213355	2.89114	0.00383842	0.0221078
ik2	1985.33	0.140985	0.0488011	2.88897	0.00386508	0.0222486
ImpL1	3782.62	-1.24943	0.43257	-2.88839	0.00387219	0.0222767
CG32000	16363.8	-0.183278	0.063459	-2.88813	0.00387537	0.0222823
Ucrh	2765.26	0.214843	0.0743932	2.88795	0.00387766	0.0222827
CG6707	5017.5	-0.0959565	0.0332314	-2.88753	0.00388281	0.0222995
CG7006	848.855	0.206603	0.0715658	2.8869	0.00389061	0.0223316
Hn	420.341	1.34324	0.46538	2.88633	0.00389765	0.0223591
CG42321	2574.22	-0.159136	0.055141	-2.88599	0.00390185	0.0223705
mRpL4	735.188	0.18753	0.0649842	2.88578	0.00390448	0.0223728
Indy	2838.06	-0.274958	0.0953032	-2.88509	0.00391303	0.022409
mRpS29	1136.67	0.167507	0.0580821	2.88397	0.00392695	0.0224759
CG5742	1213.54	-0.194152	0.0673339	-2.88342	0.00393385	0.0225025
CG30392	688.026	-0.306617	0.106367	-2.88262	0.00394378	0.0225337
MFS18	874.741	-0.259362	0.0899691	-2.88279	0.00394164	0.0225337
ppan	1088.81	0.189696	0.0658375	2.88127	0.00396071	0.0226175
Dek	11974.9	0.102932	0.0357367	2.88028	0.00397327	0.0226763
pav	4993.08	0.186419	0.0647336	2.87979	0.00397934	0.0226981
asp	4198.51	0.203149	0.070579	2.87832	0.00399797	0.0227914
CG43343	1525.93	-0.182862	0.063536	-2.87808	0.00400102	0.0227958
CG8306	6007.73	-0.118775	0.0412957	-2.87621	0.00402485	0.0229056
Sem1	2836.95	0.204853	0.07122	2.87634	0.00402322	0.0229056
5-HT2A	24.6132	-1.24821	0.434299	-2.87408	0.00405204	0.0229857
CG10962	82.7109	1.2995	0.452153	2.87403	0.00405267	0.0229857
CG11313	22.5726	1.32036	0.459381	2.87421	0.00405042	0.0229857
CG31812	152.206	-0.382189	0.13298	-2.87404	0.00405258	0.0229857
CG4562	182.798	0.792703	0.275793	2.87427	0.00404966	0.0229857
vsg	16011.2	-0.109959	0.0382488	-2.87484	0.00404237	0.0229857
CG30349	2220.52	0.166008	0.0577771	2.87324	0.00406287	0.0230306
Rpn9	7750.09	0.119986	0.0417788	2.87194	0.00407966	0.0231114
gprs	275.081	-0.423122	0.147338	-2.87177	0.00408174	0.0231114
CG3216	10.2723	1.25322	0.43646	2.87133	0.00408748	0.0231309
CG8312	1987.34	-0.141304	0.0492319	-2.87017	0.00410253	0.023203
disco-r	3486.15	-0.205036	0.0714467	-2.86978	0.00410762	0.0232056
ltl	1069.59	-0.310122	0.108065	-2.86978	0.0041076	0.0232056
Tapdelta	7894.87	-0.275399	0.0959756	-2.86947	0.00411166	0.0232154
mxt	3338.85	0.133916	0.0466867	2.8684	0.00412549	0.0232804
pip	1684.21	-0.382036	0.133215	-2.86781	0.00413325	0.023311
CG3262	3320.85	-0.136906	0.0477648	-2.86625	0.00415371	0.0234133
CG4259	74.0109	1.0018	0.349583	2.8657	0.00416093	0.0234277
Hira	1744.67	0.119801	0.0418044	2.86576	0.00416016	0.0234277
CG5642	10644.5	0.0881288	0.0307571	2.86532	0.00416594	0.0234427
CG5577	80.9392	1.00145	0.349692	2.86381	0.00418573	0.0235278
mgl	10965.5	-0.219288	0.0765684	-2.86395	0.00418394	0.0235278
CG34015	275.854	0.317215	0.11078	2.86348	0.0041902	0.0235397
CG10396	9.20602	-1.24754	0.435799	-2.86266	0.00420104	0.0235874
CG6983	1371.67	-0.205663	0.0718554	-2.86218	0.00420734	0.0235963
DUBAI	2503.93	-0.146883	0.0513175	-2.86225	0.00420648	0.0235963
CG18528	1132.93	0.185028	0.0646654	2.86131	0.00421896	0.0236483
CG11459	174.089	1.2742	0.44561	2.85946	0.00424363	0.0237733
W	4541.54	-0.17902	0.0626158	-2.85902	0.00424954	0.0237932
Art3	1842.96	0.134807	0.0471577	2.85865	0.00425446	0.0238075
CG34404	2506.08	-0.1322	0.0462633	-2.85757	0.00426904	0.0238694
CG4036	491.927	0.227069	0.0794649	2.85747	0.00427029	0.0238694
cdi	4429.77	-0.113906	0.03987	-2.85694	0.00427742	0.023896
Gk	1029.13	0.251632	0.0880998	2.85621	0.00428731	0.0239379
KdelR	7521.46	-0.215724	0.0756243	-2.85257	0.00433667	0.0242
CG13594	13.0188	1.32548	0.46487	2.85129	0.00435418	0.0242842
Nplp2	31.9902	1.27155	0.446027	2.85084	0.00436037	0.0243052
CG9896	448.29	-0.305366	0.107141	-2.85012	0.00437028	0.024347
Mnn1	4247.1	-0.187408	0.0657863	-2.84874	0.00438926	0.0244391
CG9281	7844.28	0.136647	0.0479893	2.84745	0.00440707	0.0245247
Drep-3	15.0191	-1.09518	0.384666	-2.8471	0.00441199	0.0245385
CG16711	1677.82	-0.158059	0.0555449	-2.84561	0.00443265	0.0246397
CG12818	244.649	0.353354	0.124228	2.8444	0.0044495	0.0247057
CR30055	324.59	-0.330317	0.116123	-2.84454	0.00444756	0.0247057
MED24	1549.95	0.152878	0.0537501	2.84423	0.0044519	0.0247057
CG13364	2855.05	0.15767	0.05545	2.84345	0.00446275	0.0247522
phyl	1555.97	-0.247936	0.0872292	-2.84235	0.00447823	0.0248244
Sk2	1982.65	-0.159734	0.0562207	-2.8412	0.00449448	0.0249007
kst	39867.2	-0.155385	0.0547706	-2.83701	0.00455379	0.0252154
tun	2335.26	-0.109641	0.0386584	-2.83616	0.00456597	0.0252689
CG10366	961.365	-0.180497	0.0636551	-2.83555	0.00457466	0.0252819
CG9416	8268.83	-0.236213	0.0833016	-2.83564	0.00457345	0.0252819
ci	27143.7	0.109424	0.0385936	2.83529	0.00457839	0.0252819
pbl	5239.39	0.134577	0.0474647	2.8353	0.00457826	0.0252819
meigo	1771.67	-0.229791	0.0810575	-2.83491	0.00458381	0.0252979
CG31638	3649.9	0.145034	0.0511757	2.83404	0.00459634	0.0253335
ebo	5406.32	0.0868836	0.0306577	2.83399	0.00459706	0.0253335
rept	3202.21	0.173734	0.0613047	2.83394	0.00459784	0.0253335
CG10565	4725.74	0.13646	0.0481671	2.83305	0.0046106	0.0253899
gsb-n	399.124	-0.281116	0.0992663	-2.83194	0.00462664	0.0254503
upd3	36.4332	1.11975	0.395393	2.832	0.0046258	0.0254503
ZAP3	9244.27	-0.0965369	0.0341094	-2.83021	0.00465168	0.025574
CG32533	1333.03	0.203608	0.0719981	2.82797	0.00468447	0.0257121
Meltrin	3799.67	-0.152687	0.0539873	-2.8282	0.00468108	0.0257121
sdt	7578.32	-0.217458	0.076894	-2.82802	0.00468365	0.0257121
CG6836	13.1322	1.07817	0.381457	2.82645	0.00470667	0.0258198
CG31697	39.1252	-0.842984	0.298441	-2.82462	0.00473362	0.0259535
Nmda1	3198.18	-0.18951	0.0671069	-2.824	0.00474282	0.0259897
CG16753	637.629	0.238569	0.084498	2.82337	0.00475212	0.0260179
CR43907	10.7045	-1.21289	0.429599	-2.8233	0.00475314	0.0260179
simj	7759.22	-0.0943735	0.0334323	-2.82282	0.00476033	0.026043
CG42847	12.0494	1.28857	0.456633	2.82189	0.00477418	0.0261045
CG14257	919.61	-0.341325	0.120965	-2.82169	0.00477709	0.0261063
CG7536	1943.85	-0.122687	0.0434884	-2.82115	0.00478521	0.0261364
h	3846.53	0.275922	0.0978342	2.8203	0.0047979	0.0261915
CG5953	892.271	-0.748329	0.265389	-2.81975	0.00480614	0.0262222
CG30466	332.873	0.288262	0.10228	2.81837	0.00482683	0.0263073
Cyp6a13	30.9526	0.916374	0.325144	2.81836	0.00482697	0.0263073
Oatp33Eb	10.9237	1.30891	0.46448	2.81801	0.00483228	0.0263219
MtnE	31.5233	1.2313	0.437068	2.81717	0.00484482	0.0263759
Irc	396.185	1.11409	0.395802	2.81476	0.00488139	0.0265606
CG4611	619.073	0.218017	0.077461	2.81454	0.00488472	0.0265643
rdgC	328.632	-0.406921	0.144592	-2.81428	0.00488866	0.0265713
Lip4	608.761	0.464769	0.165205	2.81329	0.00490381	0.0266385
NimB2	268.892	1.13747	0.404344	2.81312	0.00490632	0.0266385
Cyp12e1	118.885	0.843904	0.300036	2.81268	0.00491312	0.026661
elav	9209.04	-0.181765	0.0646302	-2.81238	0.00491759	0.0266708
Pvr	4890.99	-0.289865	0.103097	-2.81156	0.00493021	0.0267248
santa-maria	178.403	0.90299	0.321353	2.80996	0.00495479	0.0268435
CG42666	894.417	0.211102	0.0751379	2.80953	0.00496144	0.0268563
CG9705	8896.15	0.0942881	0.0335609	2.80946	0.00496249	0.0268563
CG31918	1739.49	-0.227802	0.0811614	-2.80678	0.00500402	0.0270534
RpL37a	40190.8	-0.14642	0.0521669	-2.80676	0.00500429	0.0270534
Ady43A	677.593	-0.239139	0.085237	-2.80557	0.00502271	0.0271383
CrzR	57.3746	-0.675853	0.240926	-2.80523	0.005028	0.0271523
GstE13	1859.4	0.180282	0.0642759	2.80482	0.00503449	0.0271727
CG11380	88.8314	-0.536614	0.191336	-2.80457	0.00503842	0.0271793
pum	15488.8	-0.257803	0.0919498	-2.80373	0.00505148	0.0272351
IP3K2	833.086	-0.297187	0.106028	-2.80292	0.00506428	0.0272895
Side	831.31	-0.365619	0.130459	-2.80257	0.0050698	0.0273046
Met	1007.19	-0.18726	0.066838	-2.8017	0.00508335	0.0273629
Kap3	2039.74	-0.165903	0.0592381	-2.80061	0.00510054	0.0274407
Mkrn1	4011.42	0.0981183	0.0350464	2.79967	0.00511545	0.0274937
RagC-D	1710.16	0.162656	0.0580986	2.79965	0.00511587	0.0274937
CG16771	181.078	0.445533	0.15917	2.7991	0.00512445	0.0275168
fd68A	7096.68	-0.134712	0.0481281	-2.79903	0.00512564	0.0275168
RagA-B	909.288	0.195872	0.0700043	2.798	0.00514208	0.0275903
Tis11	8428.51	-0.177985	0.0636605	-2.79584	0.00517643	0.0277597
PsGEF	599.182	-0.288232	0.103274	-2.79096	0.00525518	0.028167
dsx	2976.42	0.206004	0.0738312	2.79021	0.00526746	0.0282178
CG43064	22.4097	1.12227	0.402358	2.78924	0.00528314	0.0282866
Nup107	2825.87	0.18424	0.0660694	2.78858	0.00529393	0.0283293
CG10602	7505.16	0.149582	0.053655	2.78784	0.00530604	0.028379
CG3527	735.413	0.249996	0.0896833	2.78755	0.00531085	0.0283896
CG9643	700.426	0.195079	0.0699869	2.78737	0.00531385	0.0283905
Dgk	372.828	0.441564	0.158453	2.78672	0.00532448	0.0284322
CG10208	142.255	0.449117	0.161195	2.78617	0.00533352	0.0284653
CG4757	36.6999	-1.21383	0.435753	-2.7856	0.00534282	0.0284959
Rbp1-like	6286.28	-0.234482	0.0841804	-2.78547	0.00534494	0.0284959
Rpp30	747.444	0.232568	0.0835605	2.78323	0.005382	0.0286783
CG6834	11.0289	1.29205	0.464419	2.78207	0.00540136	0.0287662
CG14817	567.691	0.230962	0.0830526	2.78092	0.00542055	0.0288531
Elba2	185.333	-0.407529	0.146576	-2.78033	0.00543044	0.0288904
CG10433	230.423	-0.392462	0.141198	-2.77951	0.00544406	0.0289322
CG15210	59.997	1.24468	0.447805	2.77952	0.00544386	0.0289322
CG13685	39.7824	0.758619	0.273015	2.77867	0.00545812	0.028987
Spn88Ea	6822.12	0.124337	0.0447517	2.77838	0.00546303	0.028987
g	5285.64	-0.138854	0.0499765	-2.7784	0.00546279	0.028987
Kebab	469.079	-0.233506	0.0840954	-2.77668	0.00549176	0.029124
Acsl	6401.14	-0.0982999	0.0354092	-2.77611	0.00550131	0.0291454
CG32369	2422.12	-0.143854	0.051819	-2.7761	0.0055016	0.0291454
CG17127	13.3504	-1.17327	0.422691	-2.77571	0.00550809	0.0291644
CG13288	441.769	-0.327828	0.11816	-2.77443	0.00552982	0.029264
CG11563	822.24	0.271492	0.0979198	2.7726	0.00556103	0.0294137
SKIP	11384.3	-0.0905465	0.0326615	-2.77227	0.00556675	0.0294285
ncm	4941.4	0.114608	0.0413539	2.7714	0.00558164	0.0294916
CG8321	859.642	-0.246472	0.08896	-2.77059	0.00559552	0.0295494
Rcd-1	6544.55	0.0945248	0.0341351	2.76914	0.00562049	0.0296657
CG17680	652.652	0.214407	0.0774977	2.76663	0.00566395	0.0298794
yellow-d2	134.709	-0.404782	0.146363	-2.7656	0.00568181	0.0299578
Vps37B	1486.57	0.14217	0.0514304	2.76433	0.00570406	0.0300594
Rpd3	10587.3	0.17011	0.0615476	2.76388	0.00571177	0.0300755
ctrip	25638.9	0.0547417	0.0198066	2.76381	0.00571313	0.0300755
CG11409	315.108	-0.565584	0.204716	-2.76278	0.00573117	0.0301547
CG15863	130.542	0.425819	0.154172	2.76197	0.00574544	0.030214
drongo	8026.05	-0.136699	0.0495093	-2.76109	0.00576097	0.0302798
CG2091	1565.27	0.182969	0.0662721	2.76087	0.00576468	0.0302834
knk	4853.45	-0.167166	0.0605521	-2.7607	0.00576773	0.0302836
pps	6390.99	0.0803146	0.0291003	2.75992	0.00578147	0.0303399
trbl	2238.89	-0.154101	0.0558462	-2.75938	0.00579109	0.0303745
Bem46	459.692	-0.226576	0.0821685	-2.75745	0.00582538	0.0305224
exex	115.153	-0.794151	0.287995	-2.75752	0.00582414	0.0305224
ball	2775.66	0.195102	0.0707867	2.7562	0.00584775	0.0306237
Ca-alpha1T	1057.5	-0.381324	0.138361	-2.75601	0.00585119	0.0306257
zfh2	7346.52	-0.138214	0.0501682	-2.75502	0.00586893	0.0307026
Rpt3R	190.195	-0.446547	0.162114	-2.75452	0.00587774	0.0307326
Caf1-180	2745.07	0.187076	0.0679316	2.75389	0.00588911	0.030776
CG14107	95.9159	-0.913661	0.331878	-2.753	0.00590521	0.0308441
CG16791	9804.62	-0.119924	0.043573	-2.75227	0.00591844	0.030849
CR43283	180.804	1.14228	0.414984	2.75258	0.00591272	0.030849
Ing3	640.563	-0.182748	0.0663989	-2.75228	0.00591823	0.030849
Ran	21588.5	0.102473	0.0372253	2.75278	0.00590924	0.030849
pygo	3126.76	-0.146203	0.0531269	-2.75196	0.00592403	0.0308621
Dsp1	16119.3	-0.090551	0.032937	-2.74922	0.0059737	0.0311047
armi	3580.93	0.145601	0.052969	2.74879	0.00598155	0.0311295
sel	1686.63	-0.292929	0.106592	-2.74814	0.00599352	0.0311756
CG9395	402.521	-0.268185	0.0975943	-2.74796	0.00599677	0.0311764
CG10621	185.755	1.2197	0.444017	2.74697	0.00601492	0.0312546
CG14977	529.631	0.203197	0.0739985	2.74596	0.00603339	0.0313343
Porin2	10.6182	-1.13831	0.414667	-2.74512	0.00604886	0.031384
disco	1318.56	-0.168092	0.0612335	-2.7451	0.00604921	0.031384
CG4721	28.6306	1.00102	0.364689	2.74487	0.00605346	0.0313898
CG13365	313.275	0.290361	0.105851	2.7431	0.00608624	0.0315435
dao	257.256	-0.331427	0.120836	-2.74278	0.00609218	0.031558
CG1909	317.342	-0.63581	0.231923	-2.74147	0.00611641	0.0316183
CG34394	3583.11	-0.167073	0.0609422	-2.7415	0.00611598	0.0316183
CG8441	906.755	0.192621	0.0702616	2.74148	0.00611623	0.0316183
Tango10	1742.85	-0.116587	0.0425215	-2.74183	0.00610985	0.0316183
Cct5	17479.4	0.171794	0.0626832	2.74067	0.00613136	0.0316792
Hk	57.633	-0.725839	0.264857	-2.74049	0.00613476	0.0316805
CG6659	2636.16	-0.157209	0.0573767	-2.73994	0.00614501	0.0317008
Npc2g	273.092	1.27454	0.465161	2.74	0.00614399	0.0317008
CG43110	38.2693	1.21554	0.443725	2.73939	0.00615526	0.0317374
CG4238	714.524	0.179067	0.0653835	2.73871	0.006168	0.0317867
CG8414	1169.88	0.19042	0.0695507	2.73786	0.00618398	0.0318317
Roc1a	5040.7	0.11204	0.0409241	2.73774	0.00618624	0.0318317
ttv	2357.78	-0.138941	0.0507451	-2.73802	0.00618096	0.0318317
Hydr1	942.433	0.269476	0.0985101	2.73551	0.00622834	0.0320319
Pal2	210.409	-0.334467	0.122331	-2.73412	0.00625481	0.0321516
Fancl	151.947	0.366264	0.133982	2.73369	0.00626297	0.0321771
CG4250	155.495	0.849969	0.31108	2.73231	0.0062891	0.0322618
RpS14a	22457	-0.106086	0.0388259	-2.73236	0.00628825	0.0322618
mamo	4483.31	-0.262438	0.0960406	-2.73257	0.00628424	0.0322618
CG3085	96.6169	0.505198	0.184926	2.73189	0.00629714	0.0322865
CG43085	21.9827	1.0528	0.385457	2.7313	0.00630855	0.0323285
CG43117	80.8851	-1.2666	0.463774	-2.73106	0.00631305	0.032335
Vha55	7069.95	-0.123408	0.0451963	-2.73048	0.00632417	0.0323755
CG2865	4575.55	-0.136361	0.0499507	-2.72991	0.00633507	0.0324148
CR44068	8.46416	-1.235	0.452626	-2.72852	0.00636194	0.0325357
dpr10	264.791	-0.33846	0.124073	-2.72792	0.0063735	0.0325642
klg	1456.25	-0.228139	0.0836318	-2.72789	0.00637401	0.0325642
t	650.751	-0.768505	0.281781	-2.72731	0.00638522	0.0326049
HIP	1433.39	0.192334	0.0705295	2.72701	0.00639117	0.0326187
CG13743	16.8293	1.0344	0.379348	2.72678	0.00639559	0.0326247
CG30109	348.829	0.269247	0.0988294	2.72436	0.00644266	0.0328481
CG31115	114.973	-0.703039	0.258172	-2.72314	0.00646645	0.0329359
CG8420	2498.16	-0.640803	0.235311	-2.72321	0.006465	0.0329359
E(spl)m8-HLH	2233.44	-0.239089	0.0878075	-2.72288	0.00647155	0.0329392
Sytalpha	12.6717	-1.05582	0.387775	-2.72277	0.00647366	0.0329392
mRpL51	563.561	0.210695	0.0774287	2.72115	0.00650548	0.0330843
Eip75B	16512.9	-0.242989	0.0893289	-2.72016	0.006525	0.0331668
FucT6	2020.42	-0.146228	0.0537625	-2.7199	0.00653023	0.0331766
B-H2	3490.78	-0.151186	0.0556002	-2.71917	0.00654459	0.0332215
CG10051	100.297	-0.56791	0.208871	-2.71895	0.00654899	0.0332215
CG30059	43.387	0.65042	0.239211	2.71903	0.00654744	0.0332215
CG11802	377.141	-0.262883	0.0967313	-2.71767	0.00657438	0.0333334
CG9629	255.646	0.676147	0.248901	2.71653	0.00659701	0.0334313
mrn	1446.44	0.129063	0.0475145	2.71629	0.00660175	0.0334384
Syn1	241.028	-0.399867	0.147326	-2.71416	0.00664448	0.0336379
CG11342	173.737	0.359837	0.132672	2.71223	0.00668324	0.0338171
CG13618	17.4733	0.960435	0.354239	2.71126	0.00670276	0.0338987
CG11964	1962.83	0.111906	0.0412878	2.71039	0.00672036	0.0339578
CG18809	1519.55	-0.139023	0.0512933	-2.71035	0.0067212	0.0339578
CG11686	1143.26	-0.26304	0.0970754	-2.70964	0.00673558	0.0340133
CG34132	622.427	0.223794	0.0826091	2.70908	0.00674707	0.0340542
CG30185	637.163	0.225148	0.0831397	2.70807	0.00676756	0.0341404
CG32850	827.837	-0.191639	0.0707922	-2.70706	0.00678828	0.0342278
CG32521	3121.63	-0.45868	0.169501	-2.70606	0.0068087	0.0343135
CG7884	110.463	0.514219	0.19006	2.70556	0.00681899	0.0343482
CG32206	475.091	-0.326126	0.120552	-2.70526	0.00682504	0.0343614
milt	5750.67	-0.104565	0.0386604	-2.70471	0.00683649	0.0344018
CG5278	7.80377	1.24718	0.461187	2.70428	0.00684527	0.0344287
[truncated: 14,736 more rows]

## Sheet: ST5 Not3-37545v_vs_sensitized
Table S5. Differential gene analysis. Results from DESeq2. Related to Figure 5.
	target	Sensitized + UAS-RNAi Not3 37545v
	reference	Sensitized parental
	baseMean	log2FoldChange	lfcSE	stat	pvalue	padj
pst	1342.7	2.94482	0.0781011	37.7052	0	0
Ugt58Fa	1037.57	-1.71663	0.0616538	-27.843	1.30829e-170	6.56698e-167
CG4576	1815.32	2.48983	0.0897484	27.7423	2.15712e-169	7.21845e-166
Ef1alpha100E	3286.99	-1.75263	0.0751266	-23.329	2.25408e-120	5.65718e-117
CG34377	13368.3	-1.66208	0.0737311	-22.5425	1.59226e-112	3.19693e-109
phr	785.393	1.51287	0.0705943	21.4304	6.95126e-102	1.16306e-98
CG13928	3896.75	-0.982623	0.0459329	-21.3926	1.56655e-101	2.24666e-98
CR44024	550.076	-2.04159	0.0972357	-20.9963	7.08682e-98	8.89308e-95
ru	3181.05	-1.4819	0.0714317	-20.7457	1.33985e-95	1.49453e-92
tau	1139.68	-1.49563	0.0749146	-19.9644	1.12267e-88	1.12705e-85
ppk13	200.793	6.37401	0.331007	19.2564	1.2468e-82	1.13788e-79
CG31619	2357.34	-2.09729	0.109423	-19.1669	6.99768e-82	5.85415e-79
CG6654	1071.88	1.23586	0.0696211	17.7513	1.68459e-70	1.3009e-67
Dscam3	1020.62	-1.98719	0.114353	-17.3777	1.21814e-67	8.73492e-65
CG33509	118.147	5.62985	0.324059	17.3729	1.32292e-67	8.85386e-65
gl	8801.92	-0.742529	0.04353	-17.0579	3.05586e-65	1.91736e-62
nSyb	1174.15	-1.391	0.0835843	-16.6419	3.4643e-62	2.04577e-59
CG32000	12807.8	-0.408402	0.0248683	-16.4226	1.31798e-60	7.35069e-58
stg	8990.56	-0.763832	0.0466953	-16.3578	3.82675e-60	2.02194e-57
CG42492	1582.84	-1.60454	0.0982732	-16.3274	6.30487e-60	3.16473e-57
Appl	14913.6	-0.966399	0.0599688	-16.115	2.00058e-58	9.5637e-56
Nckx30C	211.804	3.42556	0.21352	16.0433	6.36801e-58	2.90584e-55
rho	1821.2	-0.898678	0.0567513	-15.8354	1.77401e-56	7.74319e-54
CG6024	2382.21	-1.06432	0.0675799	-15.749	6.97675e-56	2.91832e-53
robo3	1214.06	-1.689	0.109195	-15.4678	5.72729e-54	2.29985e-51
CR44701	121.045	-5.70789	0.369527	-15.4465	7.97142e-54	3.07789e-51
verm	31913.6	-0.541398	0.0352386	-15.3638	2.86352e-53	1.0647e-50
CG13830	4731.55	-1.77652	0.115924	-15.3249	5.2118e-53	1.86862e-50
Ady43A	976.361	1.10896	0.0730923	15.1721	5.40977e-52	1.87271e-49
Ilp8	246.054	4.56807	0.301663	15.1429	8.43452e-52	2.82247e-49
dan	4135.49	-0.619597	0.0409672	-15.1242	1.12134e-51	3.63134e-49
Side	472.886	-2.23991	0.149926	-14.9401	1.80615e-50	5.66623e-48
Cals	11221.1	-0.644266	0.0433463	-14.8632	5.70978e-50	1.73698e-47
CG17843	957.513	1.5917	0.109758	14.502	1.17712e-47	3.47561e-45
CG9935	1940.57	-1.35724	0.0936309	-14.4956	1.29186e-47	3.70542e-45
CG4587	254.537	-1.89903	0.132362	-14.3472	1.10892e-46	3.00878e-44
SoxN	1329.91	-1.30684	0.0910836	-14.3477	1.1005e-46	3.00878e-44
CG10126	660.938	2.26258	0.159018	14.2285	6.10113e-46	1.61182e-43
gogo	3325.52	-0.973597	0.0692013	-14.0691	5.88541e-45	1.51496e-42
CG31705	1812.72	1.84334	0.131129	14.0575	6.93062e-45	1.73941e-42
CG13293	769.368	-0.925973	0.0659101	-14.049	7.80919e-45	1.91211e-42
CG5326	447.36	1.83103	0.130391	14.0426	8.54954e-45	2.04354e-42
tmod	14690.7	-0.610455	0.0436094	-13.9983	1.59747e-44	3.72955e-42
CG14535	1004.05	1.11589	0.081279	13.7291	6.79876e-43	1.5512e-40
krimp	116.601	-2.83902	0.207186	-13.7028	9.77154e-43	2.17992e-40
Ipp	1860.43	-0.717323	0.0525426	-13.6522	1.95817e-42	4.2735e-40
GABA-B-R2	763.351	-0.875785	0.0645019	-13.5777	5.43321e-42	1.16051e-39
hbs	6756.49	-0.740976	0.0545972	-13.5717	5.89527e-42	1.23297e-39
qua	2031.99	-1.07609	0.080108	-13.433	3.875e-41	7.93901e-39
CG32815	391.015	-1.29571	0.0969742	-13.3614	1.01599e-40	2.02339e-38
CG42337	402.696	-1.75451	0.13132	-13.3606	1.02792e-40	2.02339e-38
CG2269	2347.81	-2.16221	0.162071	-13.3412	1.33381e-40	2.57503e-38
pros	1318.4	-1.18798	0.0891069	-13.332	1.507e-40	2.85448e-38
l(2)k09022	3149.83	0.459492	0.0346824	13.2486	4.59904e-40	8.54995e-38
Mmp2	22890.3	-0.847059	0.0640547	-13.224	6.37927e-40	1.16439e-37
mam	12381.3	-0.65531	0.0496554	-13.1972	9.1085e-40	1.63286e-37
B-H1	2119.98	-0.597335	0.0452943	-13.1878	1.03089e-39	1.81562e-37
CG15097	1235.86	-1.23253	0.0945164	-13.0403	7.21378e-39	1.24861e-36
pes	925.737	-0.819812	0.0628788	-13.038	7.44213e-39	1.2663e-36
CG8216	164.667	-2.40549	0.184981	-13.0039	1.16221e-38	1.94457e-36
Cyp6t3	125.482	-3.48707	0.268919	-12.967	1.88235e-38	3.09786e-36
Obp44a	1425.58	-1.60693	0.123991	-12.96	2.06162e-38	3.33817e-36
CG7166	415.883	-1.12636	0.087768	-12.8333	1.06666e-37	1.69972e-35
CG42458	485.144	-1.20699	0.0945177	-12.77	2.41058e-37	3.78122e-35
CG42750	117.655	2.72747	0.213914	12.7503	3.10474e-37	4.79516e-35
run	474.443	-1.12585	0.088461	-12.7271	4.18228e-37	6.3615e-35
CG3036	1776.28	1.00328	0.0789247	12.7119	5.08035e-37	7.61218e-35
CR45668	143.641	-2.28313	0.179654	-12.7085	5.30478e-37	7.83157e-35
CG17803	314.038	-1.39576	0.110238	-12.6613	9.68624e-37	1.40928e-34
CG12851	191.814	-1.75853	0.140118	-12.5504	3.9563e-36	5.6739e-34
CG17341	350.62	-1.38936	0.111086	-12.5071	6.82863e-36	9.6553e-34
CG12964	862.486	-1.28816	0.10307	-12.4979	7.66738e-36	1.06907e-33
yellow-e2	423.831	1.06657	0.0856269	12.4561	1.29612e-35	1.78244e-33
CG34114	302.625	-1.66654	0.133841	-12.4517	1.36873e-35	1.85685e-33
Acf1	3882.18	-0.494639	0.0397413	-12.4465	1.4615e-35	1.95627e-33
CG12071	784.829	-1.09356	0.0880814	-12.4153	2.15821e-35	2.85083e-33
amon	574.762	-1.39428	0.112448	-12.3994	2.63313e-35	3.43299e-33
Tace	526.55	-1.05563	0.0858985	-12.2893	1.03394e-34	1.33073e-32
salm	3374.54	-0.726369	0.0591319	-12.2839	1.10564e-34	1.40501e-32
Dscam2	3786.15	-1.88194	0.153665	-12.2471	1.74132e-34	2.18514e-32
del	900.814	0.71123	0.0587477	12.1065	9.75422e-34	1.20892e-31
pcs	5540.21	-0.562792	0.046526	-12.0963	1.10495e-33	1.35276e-31
danr	3434.49	-0.528901	0.0437455	-12.0904	1.18677e-33	1.43542e-31
elav	6343.56	-0.87101	0.0725029	-12.0134	3.02002e-33	3.60928e-31
GNBP2	264.434	-1.34615	0.1122	-11.9978	3.64881e-33	4.30946e-31
inaE	2121.82	-0.73151	0.0609962	-11.9927	3.88016e-33	4.52941e-31
Nap1	11992.6	0.359603	0.0300231	11.9775	4.6595e-33	5.37663e-31
X11L	2807.73	-0.417177	0.0349708	-11.9293	8.3276e-33	9.50008e-31
CadN	7600.27	-1.17614	0.0986221	-11.9257	8.69425e-33	9.80692e-31
Ace	2687.68	-1.45599	0.122909	-11.8461	2.25525e-32	2.5156e-30
CG15706	1164.48	-0.648272	0.0551627	-11.752	6.89648e-32	7.60811e-30
scrt	7685.92	-0.848038	0.0726074	-11.6798	1.61717e-31	1.76465e-29
CG11155	1755.92	-0.96777	0.0829861	-11.6618	1.99682e-31	2.15549e-29
klg	975.892	-1.04395	0.0896808	-11.6407	2.55781e-31	2.73169e-29
so	4941.78	-0.663459	0.0570067	-11.6383	2.63296e-31	2.78234e-29
CG42313	526.117	-1.85507	0.159784	-11.6098	3.67312e-31	3.84109e-29
CG17816	5783.48	-1.14781	0.0995529	-11.5296	9.35429e-31	9.68121e-29
Mp	5727.16	-1.13569	0.0985653	-11.5222	1.01972e-30	1.04459e-28
DIP1	9565.26	-0.3997	0.0347674	-11.4964	1.37557e-30	1.39488e-28
CG1090	662.06	-1.68043	0.146371	-11.4807	1.6502e-30	1.65664e-28
CG14762	421.906	-1.40227	0.122201	-11.4751	1.75942e-30	1.7488e-28
Saf-B	8337.22	-0.310166	0.0271698	-11.4158	3.48599e-30	3.43097e-28
lama	2884.07	1.04572	0.0918188	11.389	4.74531e-30	4.62507e-28
yellow-b	366.207	1.59332	0.140654	11.328	9.53657e-30	9.20554e-28
nemy	1218.89	0.839574	0.0744025	11.2842	1.5702e-29	1.50126e-27
Tom	9113.13	-0.527446	0.0467828	-11.2744	1.7566e-29	1.66364e-27
Syn	363.699	-1.82861	0.1623	-11.2668	1.91369e-29	1.79547e-27
nAChRalpha6	89.1652	-2.86352	0.254214	-11.2642	1.97037e-29	1.83153e-27
y	111.705	3.71945	0.330605	11.2504	2.30437e-29	2.12235e-27
Hmx	581.843	-1.4253	0.127419	-11.1859	4.77947e-29	4.36192e-27
CG6329	1033.7	-1.1252	0.100655	-11.1788	5.17919e-29	4.67691e-27
gprs	163.613	-1.99309	0.178302	-11.1781	5.21779e-29	4.67691e-27
glec	4997.42	-0.628449	0.0562572	-11.171	5.65349e-29	5.0226e-27
CG5535	552.606	1.36476	0.122394	11.1506	7.11474e-29	6.26534e-27
kat-60L1	490.278	-1.10739	0.0996613	-11.1115	1.10285e-28	9.62743e-27
CG45049	2872.98	-0.400254	0.0361479	-11.0727	1.70277e-28	1.47363e-26
CG10764	175.472	-2.05644	0.185967	-11.0581	2.00326e-28	1.71886e-26
CG30419	381.531	-1.09107	0.0992536	-10.9927	4.14236e-28	3.52417e-26
sev	8698.33	-0.982635	0.0895375	-10.9746	5.06494e-28	4.27285e-26
dup	1619.73	0.524221	0.0477967	10.9677	5.46268e-28	4.56999e-26
dpr12	1116.71	-1.28496	0.117245	-10.9596	5.97679e-28	4.95876e-26
Sur-8	5389.11	-0.516015	0.0473179	-10.9053	1.0877e-27	8.95038e-26
cpx	755.27	-1.40983	0.129672	-10.8723	1.56278e-27	1.27551e-25
lt	3263.67	-0.609284	0.0562079	-10.8398	2.22866e-27	1.80431e-25
Nrx-1	595.773	-1.56627	0.144666	-10.8268	2.56866e-27	2.06294e-25
CG2865	3207.99	-0.740099	0.0684115	-10.8183	2.81819e-27	2.24538e-25
dpr9	693.744	-0.99306	0.0919663	-10.7981	3.5144e-27	2.76327e-25
tty	2571.9	-1.00304	0.0928923	-10.7979	3.52324e-27	2.76327e-25
CG9317	402.4	-0.966783	0.0896133	-10.7884	3.9058e-27	3.03956e-25
Rbp6	5068.79	-2.00422	0.185892	-10.7817	4.20213e-27	3.24502e-25
HisCl1	234.72	-1.34234	0.124666	-10.7675	4.90293e-27	3.75729e-25
PGRP-LC	712.236	-1.29376	0.120653	-10.723	7.94193e-27	6.04008e-25
rn	3591.05	-0.591975	0.0552112	-10.722	8.02336e-27	6.05613e-25
CG10286	2005.48	0.559298	0.0521901	10.7166	8.51183e-27	6.37689e-25
tio	2259.76	-0.70107	0.0656165	-10.6843	1.205e-26	8.96071e-25
pyr	864.146	-0.938636	0.0882759	-10.633	2.09314e-26	1.54507e-24
SP2353	7787.63	-1.14524	0.107843	-10.6195	2.41806e-26	1.77189e-24
CG32809	1539.98	-0.884123	0.0832842	-10.6157	2.51802e-26	1.83177e-24
CG10508	561.28	-1.35421	0.127722	-10.6028	2.89191e-26	2.08863e-24
drl	10424.6	-0.415111	0.0391713	-10.5973	3.06696e-26	2.19923e-24
His3.3B	36108.1	-0.400648	0.0379134	-10.5674	4.21835e-26	3.0034e-24
kirre	1544.98	-1.17807	0.111668	-10.5498	5.09243e-26	3.6002e-24
chn	8647.97	-0.571301	0.0544213	-10.4978	8.84548e-26	6.20978e-24
CG44247	684.108	-0.785651	0.0748528	-10.496	9.01624e-26	6.28569e-24
CG14301	294.121	1.18227	0.112729	10.4877	9.83869e-26	6.81176e-24
CG32364	147.361	1.91743	0.182852	10.4862	9.99363e-26	6.87165e-24
Tig	1264.86	1.63512	0.156137	10.4724	1.1573e-25	7.90347e-24
Syt1	1347.68	-1.30393	0.12475	-10.4523	1.43001e-25	9.69989e-24
Fas2	20444.9	-0.536573	0.0515378	-10.4112	2.20342e-25	1.48457e-23
onecut	1995.76	-1.12306	0.108007	-10.3981	2.52986e-25	1.69315e-23
Cda5	524.58	-0.893465	0.0860536	-10.3827	2.97379e-25	1.97708e-23
GlyS	4161.45	-0.342825	0.0331348	-10.3464	4.34618e-25	2.87048e-23
CR44922	340.317	-1.73964	0.168179	-10.3439	4.45803e-25	2.92511e-23
CG4962	429.771	-2.38654	0.231228	-10.3212	5.65256e-25	3.68481e-23
RhoGAP100F	2135.35	-0.891527	0.0864034	-10.3182	5.83118e-25	3.77672e-23
CG7646	598.446	-0.832338	0.0807859	-10.303	6.82915e-25	4.39473e-23
nrm	4343	-1.10806	0.107632	-10.2948	7.43521e-25	4.75427e-23
Bili	363.803	-1.09702	0.106959	-10.2564	1.10747e-24	7.03661e-23
srpk79D	466.151	-0.88758	0.0867109	-10.2361	1.36654e-24	8.62808e-23
Syn1	150.187	-1.66075	0.16252	-10.2187	1.63451e-24	1.02555e-22
pog	509.778	-0.841972	0.0833623	-10.1002	5.51531e-24	3.43902e-22
cathD	6992.99	0.453482	0.0449752	10.0829	6.57411e-24	4.07392e-22
Reph	1324.54	-0.879164	0.0874425	-10.0542	8.80393e-24	5.42225e-22
CG14509	158.59	-2.20678	0.219888	-10.0359	1.05954e-23	6.48581e-22
CG4341	368.771	-1.15928	0.115533	-10.0342	1.07852e-23	6.56196e-22
pit	2942.38	0.420211	0.0420581	9.99119	1.6657e-23	1.00735e-21
alien	2926.06	0.42816	0.0430271	9.95093	2.49836e-23	1.50186e-21
CG5033	2909.79	0.542535	0.0545299	9.94932	2.53913e-23	1.51728e-21
Rab3	377.317	-1.15641	0.116432	-9.9321	3.01845e-23	1.79303e-21
CG9752	857.069	0.665211	0.0669898	9.93004	3.0814e-23	1.81966e-21
SelR	1197.66	-0.760334	0.0767079	-9.91208	3.68892e-23	2.15309e-21
Sik2	605.14	-1.03132	0.104046	-9.91219	3.68482e-23	2.15309e-21
rst	8333.46	-0.746025	0.0753293	-9.90352	4.01876e-23	2.33204e-21
jeb	1389.27	-1.83211	0.185195	-9.89288	4.46987e-23	2.57891e-21
CG7971	8986.33	-0.277122	0.0280154	-9.89176	4.52015e-23	2.59302e-21
retn	4028.25	-1.18045	0.119847	-9.84972	6.87368e-23	3.92073e-21
Spn47C	1441.21	1.17618	0.119455	9.84624	7.11594e-23	4.03598e-21
alpha-catenin-related	216.518	-1.41234	0.144384	-9.78184	1.3474e-22	7.59918e-21
wech	5054.63	-0.57268	0.0585587	-9.77959	1.37769e-22	7.7266e-21
CG5830	4881.72	-0.557903	0.0570609	-9.77734	1.40871e-22	7.85667e-21
kek1	9403.74	-0.34221	0.0350535	-9.76251	1.63073e-22	9.04471e-21
dpa	4029.16	0.575428	0.0590253	9.74883	1.86601e-22	1.02928e-20
CG42404	425.243	-0.891345	0.0914851	-9.74306	1.97515e-22	1.08353e-20
ari-2	4249.96	-0.447502	0.0460306	-9.72183	2.43358e-22	1.32776e-20
Tusp	214.972	-1.21294	0.124935	-9.7086	2.77108e-22	1.50372e-20
CG3257	346.72	-1.21789	0.125792	-9.68179	3.60363e-22	1.94499e-20
CG12050	1764.63	0.517572	0.0534766	9.67847	3.72254e-22	1.99843e-20
CR44029	1405.27	-1.02166	0.10564	-9.67107	4.00157e-22	2.13679e-20
noe	238.989	-1.17539	0.121607	-9.66551	4.22517e-22	2.24426e-20
Rif1	2457.09	0.40591	0.0421001	9.64155	5.33759e-22	2.82022e-20
CG8850	48.1948	-3.25789	0.338496	-9.6246	6.29543e-22	3.30889e-20
CG2046	1108.64	0.58505	0.0608036	9.62196	6.45865e-22	3.377e-20
CG7265	1206.78	0.550179	0.0572529	9.60963	7.28112e-22	3.78731e-20
RasGAP1	5727.26	-0.39735	0.0414507	-9.58607	9.15058e-22	4.73519e-20
grim	163.315	2.67794	0.279551	9.57942	9.75948e-22	5.02438e-20
rho-5	582.941	-0.988204	0.103667	-9.53248	1.53567e-21	7.86561e-20
nrv3	1361.15	-0.978583	0.103027	-9.49828	2.13376e-21	1.08735e-19
CG42450	319.398	-1.46941	0.154793	-9.49276	2.25005e-21	1.14082e-19
aos	2595.05	-0.454001	0.0480182	-9.45478	3.23693e-21	1.63294e-19
side	1072.13	-1.0808	0.114514	-9.4382	3.79228e-21	1.90353e-19
CG15522	630.173	-1.54823	0.16432	-9.42205	4.42379e-21	2.20947e-19
CG3812	321.334	-0.951465	0.101006	-9.4199	4.51512e-21	2.24393e-19
Syt4	2570.03	-0.541521	0.0576825	-9.38796	6.11721e-21	3.02516e-19
CG40178	987.203	-0.678627	0.0725173	-9.35814	8.11535e-21	3.99363e-19
otk	4911.28	-0.337528	0.0360831	-9.35419	8.42431e-21	4.12545e-19
EndoA	2794.68	-0.441095	0.0471621	-9.35273	8.54107e-21	4.16232e-19
Traf4	2707.18	-0.551871	0.0591016	-9.33766	9.84851e-21	4.77629e-19
CG2469	4675.13	0.354103	0.0379311	9.33543	1.00577e-20	4.85431e-19
vas	403.804	2.16204	0.23171	9.3308	1.05074e-20	5.04708e-19
Osi4	218.748	2.31512	0.248355	9.32179	1.14397e-20	5.46873e-19
CG4554	2364.34	0.397943	0.0427021	9.31904	1.17395e-20	5.58542e-19
CG12605	315.41	-1.2668	0.136284	-9.29528	1.46814e-20	6.95221e-19
CG4797	79.4456	1.86859	0.20164	9.26697	1.91517e-20	9.02645e-19
CG11266	6914.56	-0.301795	0.0326586	-9.24091	2.444e-20	1.14651e-18
Ir87a	19.118	3.90328	0.424036	9.20506	3.41495e-20	1.59454e-18
siz	4262.11	-0.408168	0.0444545	-9.18169	4.24359e-20	1.97229e-18
tutl	13230.2	-0.887929	0.096759	-9.17671	4.4446e-20	2.05619e-18
MTF-1	1573.03	-0.626613	0.0682993	-9.17453	4.53569e-20	2.08188e-18
TwdlE	350.25	-0.964175	0.105094	-9.17438	4.5416e-20	2.08188e-18
Teh4	127.31	-1.74514	0.190383	-9.16651	4.88597e-20	2.22956e-18
CG6765	349.268	-1.24998	0.136453	-9.16055	5.16334e-20	2.34547e-18
E(spl)mgamma-HLH	3174.41	-0.58343	0.0639789	-9.11909	7.57582e-20	3.42584e-18
betaTub97EF	1959.78	0.656065	0.0720798	9.10192	8.87488e-20	3.99529e-18
Fs	1045.64	-0.771382	0.0848232	-9.094	9.54606e-20	4.27825e-18
dbr	3347.28	-0.310424	0.0342395	-9.06626	1.23176e-19	5.49584e-18
CG6175	792.875	-0.578501	0.0638565	-9.0594	1.31176e-19	5.82687e-18
CG7860	1168.35	-0.761482	0.0840993	-9.05456	1.3712e-19	6.06406e-18
Caps	1913.41	-0.734437	0.0811339	-9.05216	1.40165e-19	6.17155e-18
dpr7	247.959	-1.20063	0.132742	-9.04481	1.49931e-19	6.57274e-18
Drep-2	346.122	-1.23222	0.136317	-9.03937	1.57574e-19	6.87778e-18
Eogt	1774.72	-0.464506	0.0514237	-9.03292	1.67148e-19	7.26408e-18
Dg	11076.7	-0.311038	0.0344602	-9.02599	1.78077e-19	7.70565e-18
Rph	259.778	-1.03909	0.115293	-9.01257	2.01276e-19	8.67214e-18
l(1)1Bi	2057.65	0.470887	0.0524648	8.97528	2.82626e-19	1.21251e-17
CG15628	3608.97	-0.895765	0.0998414	-8.97187	2.91509e-19	1.2453e-17
Hexo1	7083.02	-0.503128	0.0561277	-8.96398	3.13159e-19	1.33212e-17
casp	3550.27	0.395677	0.0441598	8.96013	3.24307e-19	1.37372e-17
yellow-e3	89.1183	1.85934	0.207783	8.94847	3.60443e-19	1.52037e-17
Sap47	3675.09	-0.645181	0.0721119	-8.94694	3.65477e-19	1.53516e-17
CG12531	284.226	-1.75756	0.197231	-8.91117	5.04952e-19	2.11217e-17
kkv	14551.3	-0.33407	0.0374943	-8.90989	5.10811e-19	2.12782e-17
CG34380	4240.71	-0.37821	0.0425311	-8.89256	5.97187e-19	2.47734e-17
Vdup1	5270.91	-0.324804	0.0365467	-8.88736	6.25759e-19	2.58518e-17
CG9572	197.565	1.69399	0.190721	8.88202	6.56584e-19	2.70141e-17
Galphaq	1802.47	-0.662245	0.0746514	-8.87116	7.23885e-19	2.96615e-17
Claspin	1494.4	0.572208	0.064565	8.86251	7.82336e-19	3.19263e-17
pncr002:3R	34575.8	-0.807671	0.0914897	-8.828	1.06564e-18	4.33117e-17
form3	1174.58	0.632439	0.0717598	8.81327	1.21544e-18	4.92007e-17
CG1607	3924.96	0.394251	0.0447818	8.80382	1.32236e-18	5.3314e-17
CG8475	1234.55	-0.450907	0.0512682	-8.79505	1.42983e-18	5.74164e-17
CG34391	474.455	-0.84639	0.0963735	-8.7824	1.60027e-18	6.40046e-17
CG8170	1312.36	-0.819706	0.093432	-8.77328	1.73529e-18	6.91107e-17
obst-A	7657.85	-0.391069	0.044577	-8.77287	1.74171e-18	6.91107e-17
CG32017	433.839	-0.968342	0.1108	-8.73956	2.34028e-18	9.24962e-17
CG31075	5337.54	0.287114	0.032859	8.73776	2.37769e-18	9.36064e-17
CG31221	780.289	-1.3836	0.158703	-8.71819	2.82684e-18	1.10854e-16
Cyp4e2	541.002	-0.936483	0.107429	-8.71722	2.85115e-18	1.11372e-16
CG13043	112.081	3.31926	0.381516	8.7002	3.31302e-18	1.28912e-16
Mgat2	1289.1	-0.523413	0.0601969	-8.69501	3.46791e-18	1.34418e-16
mbm	1069.5	0.54556	0.0628266	8.68359	3.83475e-18	1.48066e-16
Ance-2	109.355	-1.60944	0.185837	-8.6605	4.69705e-18	1.80665e-16
CG43340	1343.74	-0.712305	0.0823029	-8.65468	4.94317e-18	1.89406e-16
Dif	1097.48	1.16261	0.13458	8.63883	5.67939e-18	2.16789e-16
CG8500	385.668	-1.46765	0.169952	-8.63566	5.83884e-18	2.22031e-16
CG13117	232.366	1.48918	0.172465	8.63467	5.88987e-18	2.23126e-16
Ranbp9	3578.54	0.275579	0.0320601	8.5957	8.27622e-18	3.1235e-16
CG9170	2253.97	0.455829	0.0531528	8.57582	9.83829e-18	3.69912e-16
MFS15	600.981	-0.661637	0.0773214	-8.55698	1.15865e-17	4.34018e-16
Myo95E	1988.48	-0.543822	0.0635916	-8.55179	1.21198e-17	4.52307e-16
CG42788	1817.22	-0.540765	0.0632561	-8.54882	1.24355e-17	4.6237e-16
aret	166.763	-1.45585	0.170954	-8.51604	1.65106e-17	6.11624e-16
Nop60B	8178.47	0.496047	0.0583087	8.50725	1.78105e-17	6.5735e-16
CG12025	3057.85	-0.383219	0.0450747	-8.50186	1.86579e-17	6.86107e-16
CG11835	128.672	1.51735	0.178534	8.49894	1.91325e-17	7.00988e-16
CG43347	629.477	-1.29944	0.152907	-8.49825	1.92469e-17	7.02618e-16
CG17684	228.163	-1.41238	0.166317	-8.49209	2.02946e-17	7.37595e-16
Muc91C	107.498	-1.94515	0.229063	-8.49177	2.0352e-17	7.37595e-16
sca	4370.7	-0.409476	0.0483529	-8.46849	2.48597e-17	8.97723e-16
msi	9993.66	-0.478783	0.0566121	-8.45726	2.73738e-17	9.81448e-16
salr	3756.84	-0.652697	0.0771741	-8.45746	2.73254e-17	9.81448e-16
Spn88Ea	6359.01	0.398737	0.0471547	8.45593	2.7686e-17	9.89109e-16
Sox15	46.2631	2.32369	0.274836	8.45482	2.79516e-17	9.95058e-16
dpr10	164.865	-1.52029	0.179969	-8.44755	2.97486e-17	1.05529e-15
dao	167.327	-1.31146	0.155579	-8.42952	3.47081e-17	1.22688e-15
CG6184	261.928	-1.05979	0.125758	-8.42722	3.53977e-17	1.24687e-15
Tbce	2123.59	0.345539	0.0411944	8.38802	4.94394e-17	1.73539e-15
CG15760	327.885	-0.912701	0.108849	-8.38505	5.07031e-17	1.77355e-15
CenG1A	3513.3	-0.527528	0.0629809	-8.376	5.47565e-17	1.90868e-15
CG8929	6816.22	-0.346476	0.0414274	-8.36345	6.0911e-17	2.11587e-15
Smox	6160.75	-0.318267	0.03811	-8.35127	6.75326e-17	2.33779e-15
unc-13	12266.8	-0.855547	0.10254	-8.34357	7.20813e-17	2.48668e-15
Cas	7598.17	0.31558	0.0378314	8.34174	7.32037e-17	2.51675e-15
kek3	184.744	-1.63007	0.195564	-8.33522	7.73512e-17	2.65027e-15
mub	12104.6	-0.462226	0.0555921	-8.3146	9.20588e-17	3.14347e-15
CG8545	3565.3	0.364968	0.0439126	8.31125	9.47004e-17	3.2227e-15
Tmhs	1721.46	-0.589442	0.0709291	-8.3103	9.54571e-17	3.23748e-15
Gbeta13F	15955.1	-0.225071	0.0271017	-8.30467	1.00097e-16	3.38341e-15
tara	4658.43	-0.265299	0.0319732	-8.29754	1.06287e-16	3.58059e-15
CG14982	90.4103	-1.68453	0.203263	-8.28745	1.15704e-16	3.88478e-15
RnrL	4574.03	0.508731	0.0613895	8.28694	1.16199e-16	3.88841e-15
unc-45	1852.5	0.549413	0.0665397	8.25692	1.49481e-16	4.98551e-15
Hsl	2187.68	-0.41479	0.0502647	-8.2521	1.55636e-16	5.17361e-15
Fili	5321.32	0.3571	0.0433228	8.24278	1.68248e-16	5.57439e-15
cmpy	116.871	-1.64987	0.2003	-8.23697	1.76621e-16	5.83255e-15
Karybeta3	13163.9	0.29967	0.0364141	8.2295	1.8799e-16	6.18765e-15
dpr5	149.962	-1.75719	0.213612	-8.22606	1.93476e-16	6.34742e-15
spi	10355	-0.815601	0.0992253	-8.21969	2.04032e-16	6.67191e-15
Surf6	1124.73	0.642156	0.0782065	8.21103	2.19299e-16	7.14786e-15
rdgB	832.289	-0.602259	0.0734353	-8.20121	2.37974e-16	7.73146e-15
CG31477	321.309	-2.18415	0.267018	-8.17977	2.84387e-16	9.20955e-15
rl	2642.12	0.295188	0.0361347	8.1691	3.10707e-16	1.00296e-14
CG32686	167.404	-1.25316	0.153439	-8.1671	3.15878e-16	1.01638e-14
plx	2800.97	-0.593983	0.0729116	-8.14662	3.74251e-16	1.20035e-14
CG14715	1386.01	-0.62827	0.0771724	-8.14112	3.91632e-16	1.2521e-14
CG13875	444.541	-0.683752	0.0840435	-8.13569	4.09601e-16	1.30539e-14
dpr11	81.704	-1.89814	0.233469	-8.13015	4.28754e-16	1.36211e-14
Tsp96F	2753.31	-0.357833	0.0440254	-8.12789	4.36845e-16	1.38343e-14
CG14024	152.554	-1.14104	0.140545	-8.1187	4.71185e-16	1.48749e-14
l(1)G0020	1914.36	0.474278	0.0584444	8.11504	4.85642e-16	1.52833e-14
CG4670	1693.82	0.469763	0.0579342	8.10856	5.12235e-16	1.60698e-14
CG4038	1787.68	0.455604	0.0562121	8.10509	5.27083e-16	1.64841e-14
phyl	1180.04	-0.585293	0.0723392	-8.09095	5.9202e-16	1.84574e-14
RpLP0-like	1691.63	0.582084	0.0720266	8.08151	6.39693e-16	1.9882e-14
CG13284	610.317	-1.16441	0.144202	-8.07483	6.75718e-16	2.09368e-14
unk	4218.73	-0.422937	0.0525362	-8.0504	8.25268e-16	2.54919e-14
Cnx14D	86.7646	1.5759	0.195859	8.04612	8.54633e-16	2.6318e-14
CR31451	183.394	-1.11682	0.138894	-8.04078	8.92714e-16	2.74066e-14
Syt7	309.145	-1.08206	0.134705	-8.03281	9.52662e-16	2.91578e-14
Ndfip	1327.39	-0.40664	0.0506325	-8.0312	9.65234e-16	2.94529e-14
Rpt6R	100.018	1.55059	0.193145	8.02812	9.89763e-16	3.01098e-14
Cht7	470.933	0.995034	0.124101	8.01793	1.07545e-15	3.26177e-14
fok	1393.27	-0.787335	0.0983129	-8.00846	1.16155e-15	3.51228e-14
Glut1	3940.29	-0.925765	0.115886	-7.98855	1.36532e-15	4.11606e-14
ncd	3081.18	0.405218	0.0507565	7.98357	1.42163e-15	4.27298e-14
CCHa1-R	23.0206	2.90181	0.363638	7.97995	1.46389e-15	4.38688e-14
CR44587	20.76	-3.35757	0.42101	-7.97503	1.52338e-15	4.55155e-14
CG13332	21.2805	3.36943	0.422539	7.97425	1.53307e-15	4.5669e-14
CG10463	625	0.595982	0.0747974	7.96795	1.61327e-15	4.7886e-14
CG14984	460.788	1.60704	0.201696	7.96766	1.61703e-15	4.7886e-14
CG42394	2696.91	-0.432891	0.0543385	-7.96655	1.63167e-15	4.81774e-14
na	1196.54	-1.03733	0.130374	-7.95661	1.76813e-15	5.20536e-14
toy	11202.5	-0.729351	0.0917965	-7.9453	1.93717e-15	5.68632e-14
Ephrin	6850.67	-0.429232	0.054027	-7.94478	1.94537e-15	5.69375e-14
Asator	3224.8	-0.641522	0.0807819	-7.94141	1.99903e-15	5.8338e-14
TBPH	3908.2	-0.355607	0.0448956	-7.92075	2.36087e-15	6.8698e-14
CG5728	2895.79	0.289808	0.0365905	7.9203	2.36947e-15	6.87488e-14
nAChRalpha7	196.682	-2.37619	0.300068	-7.91882	2.39774e-15	6.93687e-14
kek2	386.888	-0.991274	0.125366	-7.90706	2.63548e-15	7.60274e-14
DNApol-alpha180	2031.56	0.39757	0.0503643	7.89388	2.92932e-15	8.4262e-14
noc	8637.6	-0.280741	0.0356043	-7.88503	3.14469e-15	9.01988e-14
smid	7663.44	0.229083	0.0290645	7.8819	3.22447e-15	9.22234e-14
Oda	17508	-0.36045	0.0457503	-7.87864	3.30975e-15	9.43937e-14
icln	1576.52	0.416636	0.0529826	7.86364	3.7313e-15	1.06115e-13
CG14434	1247.08	0.535479	0.0681134	7.86158	3.79307e-15	1.07567e-13
CG32373	416.558	1.76413	0.224429	7.86051	3.82581e-15	1.08189e-13
Idgf4	5233.6	0.963816	0.1227	7.85508	3.99521e-15	1.12663e-13
CG9799	1850.38	0.370525	0.0472516	7.84154	4.4504e-15	1.25147e-13
Sp212	56.4441	2.0238	0.258276	7.8358	4.65876e-15	1.30641e-13
pr	1397.21	0.513666	0.0656005	7.83021	4.87064e-15	1.36201e-13
CG9330	3660.51	0.374304	0.047807	7.82948	4.89906e-15	1.36616e-13
st	118.819	-2.22246	0.284292	-7.81753	5.38709e-15	1.49809e-13
pUf68	8742.58	-0.191209	0.024473	-7.81307	5.5811e-15	1.54775e-13
Ald	7776.33	-0.397047	0.050932	-7.79562	6.40945e-15	1.77258e-13
Nnp-1	3504.02	0.41085	0.0527344	7.79092	6.65235e-15	1.8347e-13
whd	4634.88	-0.498378	0.0640523	-7.78079	7.20714e-15	1.98226e-13
RanGAP	4026.52	0.404286	0.0519689	7.77938	7.28826e-15	1.99555e-13
scra	8170.11	0.22195	0.028531	7.77926	7.29522e-15	1.99555e-13
nop5	6602.82	0.482353	0.0621117	7.76589	8.10717e-15	2.21163e-13
dos	2901.88	-0.333593	0.0430056	-7.75696	8.69912e-15	2.36668e-13
IntS3	5312.19	-0.310038	0.0399836	-7.75415	8.89384e-15	2.41312e-13
CG1850	200.861	-1.3388	0.172824	-7.74661	9.43811e-15	2.55389e-13
E2f	10299.5	-0.349566	0.0451623	-7.74021	9.92537e-15	2.67852e-13
klu	3226.38	-0.394443	0.0509814	-7.73701	1.01783e-14	2.73941e-13
CG15279	178.19	1.79299	0.231913	7.73129	1.06458e-14	2.84996e-13
CG9636	3048.07	-0.355206	0.0459437	-7.73132	1.06434e-14	2.84996e-13
CG8398	69.0604	2.04409	0.264596	7.7253	1.11595e-14	2.97951e-13
CG7920	5739.99	-0.46548	0.0603561	-7.71223	1.23639e-14	3.29234e-13
didum	4560.26	-0.520264	0.0675171	-7.70567	1.30161e-14	3.45685e-13
Gyc32E	520.793	-1.59523	0.207097	-7.70283	1.33087e-14	3.52523e-13
dnk	1096.1	0.529758	0.0687787	7.70236	1.33579e-14	3.52894e-13
Spred	4304.84	-0.283059	0.0368871	-7.67367	1.67145e-14	4.40413e-13
CG14598	417.439	1.41881	0.185236	7.65951	1.86644e-14	4.90502e-13
Ddr	705.222	-0.811494	0.106064	-7.65101	1.994e-14	5.22656e-13
miple	2769.96	-0.428381	0.0560106	-7.64821	2.03789e-14	5.32771e-13
Sdc	14480.3	-0.345758	0.0452305	-7.64436	2.09991e-14	5.47558e-13
Lcp65Af	183.495	2.29285	0.300186	7.63812	2.20423e-14	5.73272e-13
Mid1	394.052	-0.862878	0.113084	-7.63044	2.33956e-14	6.06895e-13
lz	3204.52	-0.749157	0.098259	-7.62431	2.45345e-14	6.34798e-13
CG3961	2019.98	-0.741061	0.0972065	-7.62357	2.46748e-14	6.36787e-13
Spn	5161.16	-0.591734	0.0776652	-7.61904	2.55562e-14	6.57843e-13
CG17124	1239.62	-0.606575	0.0796466	-7.61583	2.62003e-14	6.72698e-13
CG11555	740.031	0.685146	0.0900828	7.60574	2.83286e-14	7.25487e-13
GstE6	57.463	1.6639	0.218807	7.60442	2.86184e-14	7.31042e-13
sei	900.347	-0.683335	0.0899237	-7.59905	2.98314e-14	7.60094e-13
CG4914	11051.6	-0.518279	0.0682318	-7.59586	3.05753e-14	7.77076e-13
dre4	10150	0.302457	0.0398707	7.58596	3.30025e-14	8.36646e-13
RfC38	1024.16	0.549373	0.072485	7.57913	3.47891e-14	8.79718e-13
Yeti	4133.28	0.383506	0.0506028	7.57876	3.48873e-14	8.79985e-13
CG7839	2100.79	0.397272	0.0525121	7.56534	3.86857e-14	9.73347e-13
pncr004:X	196.864	1.03835	0.137408	7.55666	4.13565e-14	1.03794e-12
NFAT	3991.17	-0.780318	0.103306	-7.5535	4.23728e-14	1.0608e-12
sle	4934.98	0.27794	0.036843	7.54389	4.56157e-14	1.13914e-12
CG32521	2435.51	-0.727864	0.0965707	-7.53711	4.80502e-14	1.19696e-12
CG18278	108.02	1.50726	0.20021	7.52836	5.13813e-14	1.27677e-12
Dscam4	417.938	-1.82684	0.243183	-7.51223	5.81264e-14	1.44082e-12
loco	4631.37	-0.257058	0.0342316	-7.50939	5.94032e-14	1.46884e-12
l(2)03659	597.598	1.05484	0.140688	7.49771	6.49442e-14	1.6019e-12
nudC	2582.75	0.427758	0.05706	7.49662	6.54827e-14	1.61123e-12
CG17075	601.102	-0.834035	0.111452	-7.48337	7.24394e-14	1.77804e-12
Pka-C1	5830.36	-0.347252	0.0465097	-7.46624	8.25207e-14	2.02055e-12
CG3618	1034.71	-0.82861	0.111333	-7.4426	9.87258e-14	2.41145e-12
CG7668	2213.01	0.301253	0.0405069	7.43707	1.0294e-13	2.5083e-12
CG7728	2266.52	0.365962	0.0492161	7.4358	1.03934e-13	2.52639e-12
Pli	5323.55	-0.279833	0.0376985	-7.42291	1.14576e-13	2.77833e-12
CG6836	28.7055	2.52994	0.340996	7.41928	1.17757e-13	2.84859e-12
Aps	12419.2	-0.32537	0.0439894	-7.39657	1.3975e-13	3.37247e-12
CG13585	1127.05	-0.522729	0.070827	-7.38037	1.5785e-13	3.80013e-12
gny	511.492	-0.624092	0.0846102	-7.37609	1.6301e-13	3.91496e-12
Nup154	4808.88	0.274059	0.0371709	7.37294	1.66906e-13	3.99898e-12
CG32206	296.856	-1.46701	0.199101	-7.36817	1.72981e-13	4.13466e-12
GEFmeso	4655.35	-0.517833	0.0702837	-7.36776	1.7352e-13	4.13769e-12
T48	1560.5	-0.442589	0.0602095	-7.35083	1.96987e-13	4.68614e-12
CG32772	2411.94	-0.357092	0.048585	-7.34985	1.98434e-13	4.7094e-12
sns	669.936	-0.67194	0.091449	-7.3477	2.01648e-13	4.7744e-12
CG13646	293.366	-1.35885	0.18513	-7.33995	2.13679e-13	5.04736e-12
Atpalpha	28923	-0.318256	0.0433935	-7.33419	2.2307e-13	5.25681e-12
CG5282	181.288	-0.994699	0.135859	-7.32155	2.4513e-13	5.76315e-12
Tollo	7477.37	0.385508	0.0527134	7.31328	2.60693e-13	6.11471e-12
VhaPPA1-1	2592.31	-0.303872	0.0415953	-7.30545	2.76341e-13	6.46664e-12
Ent3	166.424	-1.10826	0.151734	-7.30398	2.79385e-13	6.52266e-12
CG32085	174.526	-1.58822	0.217698	-7.29552	2.975e-13	6.91474e-12
bor	1701.52	0.460504	0.0631217	7.2955	2.97556e-13	6.91474e-12
CG32350	1310.42	-0.415377	0.0569447	-7.2944	2.99986e-13	6.95511e-12
CG9919	399.711	-0.889452	0.121958	-7.2931	3.02911e-13	7.00674e-12
CG8483	2348.91	0.780519	0.107165	7.28333	3.25677e-13	7.51602e-12
Teh2	183.83	-0.989883	0.136012	-7.27792	3.39018e-13	7.80597e-12
B-H2	2576.76	-0.570697	0.0784839	-7.27152	3.55473e-13	8.16611e-12
CG15436	396.009	-0.823112	0.113234	-7.26913	3.61813e-13	8.29278e-12
tow	307.739	-0.755323	0.104012	-7.26188	3.81736e-13	8.7295e-12
Ubi-p5E	4422.27	-0.345294	0.0475826	-7.25673	3.9657e-13	9.04811e-12
bsf	3520.79	0.316118	0.0435983	7.25069	4.14644e-13	9.43902e-12
CG14619	3798.83	-0.364121	0.050222	-7.25024	4.16045e-13	9.4495e-12
Cwc25	837.039	0.440299	0.0607502	7.24771	4.23892e-13	9.60598e-12
Pen	15645.1	0.424706	0.0586074	7.24663	4.27261e-13	9.66051e-12
Csk	6951.22	-0.401937	0.0555864	-7.23086	4.7995e-13	1.08275e-11
ewg	3885.39	-0.505313	0.0698964	-7.22945	4.84938e-13	1.09155e-11
CG2982	1605.53	0.361338	0.0500676	7.217	5.31473e-13	1.19362e-11
nesd	2201.93	0.471284	0.0653719	7.20928	5.62505e-13	1.26049e-11
hipk	12917.6	-0.525842	0.0729462	-7.20863	5.65183e-13	1.26367e-11
CG9436	1495.9	0.499583	0.0693533	7.20345	5.87083e-13	1.30972e-11
CG14440	1440.46	-0.481549	0.0669233	-7.19553	6.22171e-13	1.38492e-11
Flo2	1495.36	-0.404128	0.0562009	-7.19078	6.44236e-13	1.43086e-11
slp1	844.818	-0.741266	0.103136	-7.18728	6.60925e-13	1.46469e-11
CG32091	1005.27	0.746172	0.103846	7.18539	6.70159e-13	1.48188e-11
dpr8	134.236	-1.48897	0.207248	-7.1845	6.74544e-13	1.4883e-11
Ca-beta	858.073	-1.53623	0.214087	-7.17573	7.19229e-13	1.58341e-11
CG31038	4734.91	-0.605075	0.0844642	-7.16368	7.85409e-13	1.72532e-11
CG10362	144.566	-1.00965	0.141211	-7.14996	8.68062e-13	1.90082e-11
cd	143.488	-1.48815	0.208138	-7.14979	8.69085e-13	1.90082e-11
PIP5K59B	458.126	-0.97706	0.136714	-7.14677	8.88439e-13	1.93892e-11
ey	4017.62	-0.548499	0.0768147	-7.14055	9.29571e-13	2.02429e-11
Cdc6	674.227	0.508556	0.0712509	7.13754	9.50178e-13	2.06468e-11
Ggamma30A	169.289	-1.3452	0.188482	-7.13703	9.53701e-13	2.06786e-11
ths	2658.95	-0.63081	0.0886629	-7.1147	1.12159e-12	2.42666e-11
qvr	190.294	-1.34231	0.18898	-7.10288	1.22179e-12	2.63776e-11
CG6045	883.205	1.55396	0.218938	7.0977	1.2685e-12	2.73273e-11
serp	9359.73	-0.389559	0.0548878	-7.09738	1.27145e-12	2.73321e-11
CG1402	39.1336	-2.31436	0.326242	-7.09402	1.30274e-12	2.79448e-11
Atac2	1010.24	-0.398574	0.0562143	-7.09026	1.3386e-12	2.86529e-11
timeout	1081.07	0.42515	0.0599902	7.08698	1.37065e-12	2.92766e-11
Lar	5109.84	-0.366127	0.0517286	-7.07784	1.46414e-12	3.1207e-11
crc	34374.3	-0.424903	0.0602122	-7.05675	1.7044e-12	3.62511e-11
Dip3	247.686	-0.878824	0.124726	-7.04605	1.84064e-12	3.90659e-11
FK506-bp1	7612.59	0.437194	0.0620873	7.0416	1.90041e-12	4.02494e-11
Nek2	1549.86	0.376801	0.0535697	7.03385	2.00906e-12	4.2461e-11
mtg	829.163	0.614865	0.0876081	7.01836	2.2449e-12	4.73457e-11
CG2691	3221.16	0.303538	0.043277	7.01385	2.31842e-12	4.87938e-11
CG9395	281.158	-0.910465	0.130075	-6.99956	2.56762e-12	5.39253e-11
mRpL18	449.686	0.667982	0.0954874	6.9955	2.64322e-12	5.53973e-11
Ada2a	525.212	0.553657	0.0791945	6.99111	2.72724e-12	5.70391e-11
Scgbeta	107.52	-1.21697	0.174123	-6.98914	2.76583e-12	5.7726e-11
RpLP2	38284.8	-0.227219	0.0325138	-6.98838	2.78074e-12	5.79167e-11
CG1674	422.31	1.21049	0.173276	6.98589	2.8306e-12	5.88331e-11
CG11247	1174.16	-0.370573	0.0530769	-6.98182	2.91386e-12	6.04384e-11
Gnf1	2889.1	0.357944	0.0512999	6.97748	3.0052e-12	6.22045e-11
Mcm5	2516.95	0.621488	0.0891294	6.97288	3.10527e-12	6.41436e-11
CG3880	568.1	0.873461	0.1253	6.97095	3.14812e-12	6.47724e-11
out	679.379	-0.648346	0.0930072	-6.97093	3.14861e-12	6.47724e-11
cdc2	3528.98	0.421417	0.06046	6.97017	3.16564e-12	6.49896e-11
Rcc1	4271.68	0.391989	0.056242	6.96967	3.17679e-12	6.50853e-11
CG11899	3788.05	-0.308887	0.0443271	-6.96836	3.20664e-12	6.55631e-11
Spn55B	722.029	0.676321	0.097104	6.96491	3.28619e-12	6.70529e-11
CG31140	683.852	-1.11301	0.159823	-6.96398	3.30799e-12	6.73608e-11
Osi17	106.036	-1.89431	0.272081	-6.96231	3.34744e-12	6.80263e-11
GV1	1923.27	0.527202	0.0757336	6.96127	3.37228e-12	6.83926e-11
Ptp4E	3352.14	-0.308706	0.0443985	-6.95308	3.57407e-12	7.23389e-11
Crk	3681.05	-0.26819	0.038619	-6.94452	3.79742e-12	7.67048e-11
kon	1233.53	0.482321	0.0694659	6.94328	3.8309e-12	7.72258e-11
CG4069	980.346	0.434044	0.062542	6.94003	3.92014e-12	7.88664e-11
Kal1	2708.86	0.337783	0.0487087	6.93475	4.06931e-12	8.17037e-11
Crag	7066.12	-0.19787	0.0285465	-6.9315	4.16409e-12	8.34398e-11
pont	3101.08	0.282061	0.0407123	6.92815	4.26375e-12	8.52664e-11
comm	2356.79	-0.479865	0.0692808	-6.92638	4.31742e-12	8.61682e-11
rig	3441.19	0.30122	0.0435356	6.91894	4.55035e-12	9.06368e-11
Cap-D3	768.966	-0.482729	0.0697791	-6.91797	4.58176e-12	9.10817e-11
Dcp2	12127.2	-0.353407	0.0511077	-6.91494	4.68077e-12	9.28661e-11
Gl	3944.79	0.353901	0.0512357	6.9073	4.9395e-12	9.7806e-11
NHP2	1904.05	0.448216	0.0649006	6.90619	4.9783e-12	9.83802e-11
hrg	7488.55	-0.306708	0.0444202	-6.90469	5.03145e-12	9.92353e-11
mtd	6007.23	-0.293924	0.0425824	-6.90247	5.11069e-12	1.006e-10
fz2	16266.5	-0.163485	0.0237324	-6.88868	5.6311e-12	1.10627e-10
DOR	2648.14	-0.554329	0.080659	-6.8725	6.30854e-12	1.23694e-10
babo	5858.52	-0.466106	0.0678749	-6.86713	6.55084e-12	1.28195e-10
Sam-S	8716.35	0.362426	0.0527977	6.86443	6.67583e-12	1.30386e-10
D	524.924	0.600417	0.0874788	6.86357	6.7161e-12	1.30918e-10
CG1785	1993.31	0.403538	0.0588124	6.86145	6.8165e-12	1.32618e-10
th	14300.9	-0.340513	0.0497076	-6.85033	7.3681e-12	1.43072e-10
CG13053	27.8877	2.50762	0.366683	6.83866	7.99362e-12	1.54919e-10
PsGEF	418.097	-0.933929	0.136666	-6.83366	8.27728e-12	1.60107e-10
pxb	1670.61	0.502538	0.0735501	6.83259	8.33964e-12	1.61003e-10
CG32409	1539.2	0.482908	0.0707294	6.82754	8.63804e-12	1.66444e-10
fas	101.873	-1.4737	0.215927	-6.82501	8.79162e-12	1.69079e-10
PCNA	5605.17	0.714283	0.104783	6.81679	9.30957e-12	1.78697e-10
CG42675	262.104	1.23706	0.181604	6.81184	9.63571e-12	1.84605e-10
CG5114	1285.62	0.510572	0.0749825	6.80921	9.81329e-12	1.87193e-10
CG7338	2290.27	0.309708	0.0454867	6.80876	9.84438e-12	1.87193e-10
Nup107	2600.37	0.42207	0.0619895	6.80874	9.8454e-12	1.87193e-10
ppa	10910.9	0.196986	0.0289303	6.80897	9.83009e-12	1.87193e-10
CG30438	209.259	-1.54921	0.22776	-6.80194	1.03222e-11	1.95887e-10
RapGAP1	4536.05	-0.480719	0.0707049	-6.79896	1.05381e-11	1.99607e-10
Oatp30B	4108.59	-0.535769	0.0788539	-6.79445	1.08723e-11	2.0555e-10
Rpb5	1395.47	0.455862	0.0671771	6.78598	1.15301e-11	2.17577e-10
CycB	8195.69	0.2196	0.0323932	6.7792	1.20846e-11	2.27613e-10
chrb	8047.19	-0.721742	0.106505	-6.77661	1.2303e-11	2.31292e-10
comm2	1378.49	-0.536347	0.0791568	-6.77576	1.23755e-11	2.32219e-10
Nrk	635.017	-0.613752	0.0905884	-6.77518	1.24255e-11	2.32724e-10
CG12321	1198.74	0.554959	0.0819224	6.7742	1.25095e-11	2.33859e-10
Dhit	253.681	-1.06471	0.157495	-6.76026	1.3774e-11	2.57021e-10
CG6891	7693.39	0.335162	0.0496993	6.7438	1.54298e-11	2.87384e-10
CG33229	2597.55	-0.523308	0.0776367	-6.74048	1.57864e-11	2.9348e-10
CG12171	671.84	0.554399	0.0823018	6.73617	1.62614e-11	3.01752e-10
CG33062	188.17	-0.823492	0.122288	-6.73403	1.65023e-11	3.05658e-10
trn	11643.8	-0.366892	0.0544928	-6.73284	1.66383e-11	3.0761e-10
olf186-F	2935.46	-0.30139	0.0447815	-6.73023	1.69398e-11	3.12609e-10
Cont	23930.7	-0.260153	0.0387468	-6.71417	1.89139e-11	3.48398e-10
eya	13302.2	-0.493961	0.0735988	-6.71153	1.92588e-11	3.541e-10
Gycbeta100B	127.551	-1.21021	0.180338	-6.71076	1.93618e-11	3.55343e-10
CG30460	837.029	-0.79697	0.118876	-6.70423	2.0247e-11	3.70911e-10
Lcp65Ag2	27.2688	2.4473	0.366073	6.68528	2.30483e-11	4.2146e-10
Glut4EF	1785.7	-0.611782	0.0915414	-6.68313	2.33898e-11	4.26927e-10
CG12950	417.142	-1.07594	0.161019	-6.68209	2.35555e-11	4.29171e-10
sv	926.152	-1.15311	0.173048	-6.66353	2.67332e-11	4.86187e-10
CG1792	475.226	-0.540753	0.081181	-6.66108	2.71816e-11	4.93447e-10
jv	215.355	-1.5952	0.239566	-6.65871	2.7625e-11	5.00592e-10
sba	4751.27	-0.550067	0.0826453	-6.65575	2.81853e-11	5.09824e-10
CG6724	1523.49	0.555216	0.0834376	6.65427	2.84711e-11	5.13144e-10
Nuf2	494.342	0.545411	0.081961	6.65452	2.84231e-11	5.13144e-10
stj	555.625	-0.989144	0.148708	-6.6516	2.89916e-11	5.21589e-10
Skp2	1352.33	0.398262	0.0598817	6.65082	2.91474e-11	5.23454e-10
peb	6792.16	-0.55526	0.083498	-6.64998	2.93137e-11	5.255e-10
asf1	1704.41	0.428138	0.0643853	6.64962	2.93857e-11	5.25852e-10
unc-119	2685.43	-0.320168	0.0481679	-6.64692	2.99299e-11	5.34637e-10
Ank2	7216.77	-0.659494	0.0994078	-6.63423	3.26205e-11	5.81665e-10
CG13096	5242.53	0.357404	0.0538886	6.63226	3.30583e-11	5.88425e-10
CG3638	9014.8	-0.365677	0.0551556	-6.62992	3.35871e-11	5.9678e-10
CG17912	7354.55	-0.448086	0.0675981	-6.62868	3.38705e-11	6.00753e-10
Octbeta3R	180.516	-1.35318	0.204187	-6.62719	3.42143e-11	6.05779e-10
CG44245	478.727	0.662443	0.100089	6.61856	3.62718e-11	6.41079e-10
Nrx-IV	19131.7	-0.255576	0.03865	-6.61259	3.77654e-11	6.66304e-10
sog	4581.26	0.407277	0.0616611	6.6051	3.97255e-11	6.99656e-10
spd-2	1250.76	0.560287	0.0848874	6.60036	4.10164e-11	7.21128e-10
CG9705	7908.64	0.250393	0.0379636	6.59561	4.23521e-11	7.43309e-10
E(spl)mdelta-HLH	2384.2	-0.583328	0.0884703	-6.59349	4.29611e-11	7.52682e-10
dysc	1232.09	-0.694064	0.105462	-6.58116	4.66799e-11	8.14998e-10
l(2)k09913	8423.75	-0.36	0.0547016	-6.58116	4.66803e-11	8.14998e-10
CG9917	2978.88	0.298215	0.0453434	6.57681	4.80633e-11	8.37686e-10
CG40191	3493.67	0.310862	0.0472745	6.57569	4.84288e-11	8.42594e-10
Sytbeta	224.823	-1.1691	0.177942	-6.57014	5.02687e-11	8.73093e-10
spir	1030.46	-0.364741	0.055571	-6.56352	5.25528e-11	9.11188e-10
Ncc69	5143.21	0.224594	0.0342665	6.55432	5.58975e-11	9.67508e-10
ogre	24843	-0.381787	0.0583631	-6.54158	6.08705e-11	1.05177e-09
ckn	8164.46	-0.275355	0.0421872	-6.52697	6.71121e-11	1.15763e-09
Ca-alpha1T	595.293	-2.08676	0.319891	-6.52336	6.87474e-11	1.1838e-09
Fancl	169.296	1.00083	0.153728	6.51037	7.49671e-11	1.28869e-09
Sdr	1380.12	-0.388376	0.0597868	-6.49602	8.24704e-11	1.41525e-09
SmG	1531.88	0.386541	0.059556	6.49037	8.56256e-11	1.46689e-09
mim	3760.79	-0.408653	0.0629917	-6.48741	8.73234e-11	1.49342e-09
viaf	1726.42	0.371	0.0572071	6.48521	8.86058e-11	1.51278e-09
SPR	125.733	-1.85751	0.286502	-6.48339	8.96834e-11	1.52858e-09
Sobp	1023.78	-0.481203	0.0742401	-6.48171	9.06901e-11	1.54312e-09
CG31431	99.0312	1.79681	0.277547	6.47389	9.55131e-11	1.62243e-09
CG14608	384.726	1.18858	0.183619	6.47309	9.6021e-11	1.6283e-09
CTPsyn	3222.51	0.34059	0.0526395	6.47024	9.78459e-11	1.65645e-09
CG3689	5228.42	-0.316755	0.0490409	-6.459	1.05397e-10	1.78128e-09
sty	4446.46	-0.267368	0.0414544	-6.44969	1.12081e-10	1.89106e-09
CG6937	1616.09	0.483248	0.074983	6.44477	1.15775e-10	1.95011e-09
Irk2	61.1354	-2.14996	0.333709	-6.44263	1.17423e-10	1.97456e-09
Syngr	231.485	-1.14076	0.177094	-6.44155	1.18259e-10	1.98528e-09
Cyp6d2	72.11	-1.82828	0.284149	-6.43424	1.24092e-10	2.07973e-09
CG4896	2188.92	-0.4361	0.0678058	-6.4316	1.26267e-10	2.11265e-09
PMCA	15786.5	-0.290839	0.0452352	-6.42947	1.28046e-10	2.13885e-09
CG5204	56.3992	1.98337	0.308554	6.42794	1.29341e-10	2.15691e-09
ninaB	244.453	-0.966043	0.15043	-6.42186	1.3462e-10	2.24121e-09
CG3430	949.226	0.478655	0.0745483	6.42073	1.35619e-10	2.2541e-09
CG33978	17052.1	-0.707051	0.110172	-6.41771	1.38336e-10	2.29546e-09
RnrS	3018.94	0.505112	0.0787295	6.41579	1.40095e-10	2.32081e-09
CG2519	7022.6	-0.319588	0.0498368	-6.41269	1.42975e-10	2.36462e-09
CG15080	84.1291	1.38972	0.217167	6.39929	1.56104e-10	2.57752e-09
CG14591	100.779	-1.08475	0.169579	-6.39669	1.58779e-10	2.61738e-09
CG3711	3058.8	-0.297216	0.0464734	-6.3954	1.60123e-10	2.6352e-09
CG31712	2783.92	-0.708674	0.111026	-6.38294	1.73724e-10	2.85436e-09
Ccn	61.2748	-1.48244	0.23251	-6.3758	1.82013e-10	2.98566e-09
E(spl)m4-BFM	4893.97	-0.427332	0.0670391	-6.37436	1.83725e-10	3.00883e-09
CG8939	2345.59	0.388001	0.0609105	6.37001	1.89012e-10	3.09037e-09
qkr54B	3309.89	-0.315789	0.0495813	-6.36911	1.90123e-10	3.10348e-09
qm	1249.23	-0.320693	0.0504224	-6.36012	2.01599e-10	3.28548e-09
CG5660	423.86	-0.554053	0.0871339	-6.35864	2.03549e-10	3.31188e-09
ect	621.528	-1.48171	0.23331	-6.35084	2.14143e-10	3.47862e-09
prominin-like	10972.5	-0.2196	0.0345804	-6.35044	2.14704e-10	3.48209e-09
Pgd	2123.72	0.363495	0.05727	6.34704	2.19504e-10	3.55419e-09
Abl	8989.03	-0.453675	0.0715066	-6.34452	2.23126e-10	3.60265e-09
CG6903	1108.19	-0.381999	0.0602098	-6.34445	2.23214e-10	3.60265e-09
CG2202	1300.24	-0.31845	0.0502037	-6.34315	2.25107e-10	3.62736e-09
CG8003	1901.49	0.3802	0.0599894	6.33779	2.33081e-10	3.74984e-09
CG9098	229.648	-0.949219	0.14992	-6.33148	2.42818e-10	3.90023e-09
pen	2635.7	0.409532	0.0647139	6.32835	2.47802e-10	3.97393e-09
Cg25C	1496.19	-0.676959	0.106987	-6.32747	2.49206e-10	3.98372e-09
Nsun2	2019.75	0.47997	0.075854	6.32755	2.49082e-10	3.98372e-09
CG12325	1366.01	0.417685	0.0660349	6.32521	2.52885e-10	4.03612e-09
CG8891	761.606	0.620682	0.0981559	6.32343	2.55822e-10	4.07651e-09
sfl	1834.49	-0.470571	0.0745094	-6.31559	2.69132e-10	4.2818e-09
CR45108	18.8684	-2.4213	0.383407	-6.31522	2.69773e-10	4.28521e-09
CR44327	242.049	-1.18957	0.188497	-6.31082	2.7756e-10	4.40193e-09
Cyp6a17	294.868	-0.911906	0.144509	-6.31038	2.78343e-10	4.40738e-09
CG7565	444.987	-0.609086	0.0965605	-6.30782	2.82989e-10	4.4739e-09
CG5096	185.613	-1.15897	0.183905	-6.30199	2.93849e-10	4.63829e-09
CG8316	59.2125	-1.70888	0.271771	-6.28793	3.21718e-10	5.07021e-09
NijC	147.609	-1.18277	0.188144	-6.28652	3.24667e-10	5.10867e-09
Art1	4822.22	0.264848	0.0422124	6.27418	3.51479e-10	5.51548e-09
Fie	140.008	-0.985263	0.157037	-6.27407	3.51727e-10	5.51548e-09
wit	2858.26	-0.28027	0.0446725	-6.27388	3.52169e-10	5.51548e-09
d4	3460.7	-0.285689	0.0455675	-6.26957	3.62038e-10	5.66121e-09
glu	3868.68	0.335871	0.0537754	6.24581	4.21616e-10	6.58258e-09
brat	21354.1	-0.293826	0.0471011	-6.2382	4.42643e-10	6.90015e-09
Upf3	1077.32	0.39844	0.0639213	6.2333	4.56719e-10	7.10853e-09
gd	59.3085	1.9666	0.315556	6.23216	4.6004e-10	7.14914e-09
HPS4	948.267	-0.405243	0.0650953	-6.22538	4.80386e-10	7.45377e-09
dock	3460.97	-0.231354	0.0371656	-6.22495	4.81699e-10	7.46262e-09
Syx6	695.427	-0.459208	0.073787	-6.22343	4.86403e-10	7.52389e-09
Aats-cys	2229.38	0.394647	0.0634875	6.21614	5.09544e-10	7.84684e-09
CG13840	146.043	2.22517	0.357961	6.21622	5.09259e-10	7.84684e-09
Hex-C	78.395	-1.28879	0.20733	-6.21611	5.09627e-10	7.84684e-09
l(2)k14710	1360.19	-0.353081	0.0568159	-6.21447	5.14987e-10	7.91723e-09
Rim	622.58	-0.970392	0.156166	-6.21385	5.17006e-10	7.93613e-09
CG2260	982.923	0.362969	0.0584167	6.21344	5.1838e-10	7.94507e-09
dgt3	876.099	0.391598	0.0630605	6.20988	5.30255e-10	8.11467e-09
CG14446	5095.8	-0.470862	0.07587	-6.20617	5.42903e-10	8.29559e-09
Sox21b	473.318	0.643888	0.103779	6.20441	5.49038e-10	8.37658e-09
mrj	2466.45	-0.329487	0.05313	-6.20152	5.59199e-10	8.51867e-09
CG6280	353.727	1.18963	0.191861	6.20046	5.62973e-10	8.56316e-09
CG6330	315.652	1.47834	0.238529	6.19776	5.72727e-10	8.68521e-09
EndoGI	2718.77	0.448344	0.0723389	6.19782	5.7249e-10	8.68521e-09
CG17977	675.529	-0.609458	0.0983918	-6.1942	5.85834e-10	8.87057e-09
Ns1	2688.19	0.282502	0.0456277	6.19145	5.96125e-10	9.0128e-09
Not3	8223.92	-0.350235	0.0565985	-6.18806	6.09105e-10	9.19519e-09
CG33158	1422.4	0.346069	0.0559653	6.18364	6.26419e-10	9.44237e-09
Nopp140	7423.06	0.303521	0.0490932	6.18254	6.30768e-10	9.49367e-09
CG7852	2629.5	-0.334651	0.0542053	-6.17378	6.66777e-10	1.00206e-08
Aos1	4133.98	0.318276	0.051583	6.17017	6.82157e-10	1.02356e-08
CG1969	3342.65	-0.391031	0.0633767	-6.16995	6.83123e-10	1.02356e-08
Tsp	2043.87	0.49995	0.0810492	6.16847	6.89538e-10	1.03163e-08
CG8771	3045.89	0.23936	0.0388158	6.16656	6.97934e-10	1.04226e-08
mod	12611.9	0.313422	0.0508276	6.16638	6.98715e-10	1.04226e-08
opa	1207.85	0.352057	0.0571628	6.15885	7.32763e-10	1.09143e-08
CG1665	1060.88	0.35681	0.0579446	6.15778	7.37723e-10	1.09719e-08
dbe	1279.82	0.463005	0.0752268	6.15479	7.51783e-10	1.11644e-08
Rab3-GEF	233.229	-1.24892	0.202955	-6.15368	7.57053e-10	1.12261e-08
CG31248	42.2814	1.89592	0.308139	6.15281	7.6124e-10	1.12715e-08
Actbeta	1034.03	-0.889324	0.144577	-6.1512	7.68999e-10	1.13696e-08
corto	5305.08	-0.34738	0.0564814	-6.15034	7.73183e-10	1.14147e-08
Tsp42Ej	237.623	-0.756289	0.123002	-6.14856	7.81877e-10	1.15261e-08
CG34384	185.323	-1.31189	0.21344	-6.14642	7.92525e-10	1.16659e-08
Axn	4801.32	-0.205474	0.0334435	-6.1439	8.05186e-10	1.18349e-08
Pvf3	362.476	0.802846	0.130747	6.14046	8.22819e-10	1.20764e-08
yellow-e	60.7791	1.63352	0.266326	6.13354	8.59457e-10	1.25958e-08
Lcp65Ae	17.4608	2.50527	0.408604	6.13129	8.7167e-10	1.27375e-08
orb2	309.553	-0.696547	0.113602	-6.13146	8.70757e-10	1.27375e-08
CG11158	113.983	1.17178	0.19113	6.13081	8.7432e-10	1.27577e-08
pic	5730.69	0.255689	0.0417121	6.12987	8.79532e-10	1.28151e-08
CG5375	761.777	-0.532374	0.0868737	-6.12814	8.89107e-10	1.28993e-08
CG7766	3075.2	-0.269111	0.0439107	-6.12859	8.86622e-10	1.28993e-08
Ppcs	845.582	-0.406403	0.0663176	-6.12813	8.89167e-10	1.28993e-08
shep	7984.69	-0.52326	0.0854581	-6.123	9.18285e-10	1.33025e-08
CG2225	3182.25	-0.374337	0.0611504	-6.12157	9.26593e-10	1.34036e-08
CG13562	229.174	-0.774032	0.126503	-6.11868	9.4356e-10	1.36293e-08
CG13300	7250.75	-0.387777	0.0634655	-6.11003	9.961e-10	1.43676e-08
CG17786	327.157	-0.716119	0.117365	-6.10165	1.04976e-09	1.51198e-08
CG4324	464.797	-0.583908	0.0958242	-6.09353	1.10449e-09	1.58853e-08
CG5009	1584.32	0.327347	0.0538226	6.08196	1.18726e-09	1.70343e-08
gsb	470.937	0.621607	0.102206	6.08189	1.18777e-09	1.70343e-08
CG15083	1001.13	0.539054	0.0886383	6.08149	1.19068e-09	1.70516e-08
CG17270	134.352	-0.928832	0.15281	-6.07834	1.21435e-09	1.7366e-08
CG8405	3456.76	-0.282195	0.0464412	-6.07639	1.22917e-09	1.75528e-08
chp	6005.45	-0.939001	0.15459	-6.07413	1.24658e-09	1.77762e-08
Non3	1387.16	0.487452	0.0802892	6.07119	1.26962e-09	1.80791e-08
lack	6002.7	-0.225068	0.0370797	-6.06985	1.2803e-09	1.82053e-08
CG12269	49.6208	-1.63414	0.269256	-6.0691	1.28626e-09	1.82642e-08
CG9265	685.681	-0.487646	0.080424	-6.06344	1.33244e-09	1.88932e-08
CG1142	1759.11	0.341656	0.0563844	6.05941	1.36619e-09	1.93444e-08
CG32681	122.096	-1.15347	0.190706	-6.04844	1.46253e-09	2.06793e-08
Rat1	2945.41	0.254329	0.0420546	6.0476	1.47022e-09	2.07589e-08
Lcp65Ag1	20.8342	2.63799	0.436317	6.04602	1.48464e-09	2.09331e-08
CG34325	96.6908	1.26979	0.210137	6.04268	1.51571e-09	2.13412e-08
CG33054	188.285	0.870927	0.144276	6.03654	1.57454e-09	2.21383e-08
CG1890	2194.77	0.458681	0.0760263	6.03319	1.60753e-09	2.25706e-08
CG14207	2532.44	0.501093	0.0831408	6.02705	1.66984e-09	2.33884e-08
RhoBTB	4016.66	-0.257755	0.0427668	-6.02699	1.67043e-09	2.33884e-08
dac	9666.66	-0.51089	0.0847842	-6.02576	1.68314e-09	2.35335e-08
scb	4309.48	0.615162	0.102095	6.0254	1.68689e-09	2.35531e-08
Epac	659.523	-0.694475	0.115309	-6.02276	1.71471e-09	2.39082e-08
lola	25014	-0.336707	0.0559704	-6.0158	1.78998e-09	2.49232e-08
CG42321	1882.02	-0.606764	0.10087	-6.01532	1.79531e-09	2.49389e-08
RN-tre	2686.89	-0.281545	0.0468052	-6.01525	1.79608e-09	2.49389e-08
CG44774	3631.27	-0.450123	0.0748443	-6.01412	1.80863e-09	2.50785e-08
upd3	48.2999	1.96153	0.326225	6.01282	1.82326e-09	2.52465e-08
Nup160	3930.92	0.252171	0.0419577	6.01012	1.85387e-09	2.5635e-08
PhKgamma	2374.51	-0.284832	0.0474002	-6.00908	1.86583e-09	2.57649e-08
CG15803	104.024	-1.25526	0.208909	-6.00862	1.87107e-09	2.58017e-08
CG9134	2747.2	-0.314473	0.0523509	-6.00702	1.88964e-09	2.60056e-08
Sp1	1560.3	0.654621	0.108978	6.0069	1.89104e-09	2.60056e-08
Dscam1	3778.44	-0.537079	0.0894663	-6.00314	1.93538e-09	2.65791e-08
Hel25E	13019.6	0.257573	0.0429804	5.99281	2.06239e-09	2.82847e-08
mnd	1355.3	0.62615	0.1045	5.99188	2.07426e-09	2.84085e-08
CG32645	341.426	-1.32817	0.221831	-5.9873	2.13351e-09	2.91802e-08
CG14186	156.568	-0.80715	0.134944	-5.98135	2.21293e-09	3.02253e-08
RpI1	2571.05	0.347617	0.0583449	5.95797	2.55397e-09	3.4836e-08
CG9514	64.7853	-1.40733	0.236219	-5.95773	2.55759e-09	3.48381e-08
CG43867	2565.19	-0.546297	0.0917121	-5.95665	2.57466e-09	3.5023e-08
CG43343	1195.43	-0.397484	0.0667676	-5.95326	2.6286e-09	3.57085e-08
Fur2	8280.61	-0.194655	0.0327072	-5.95144	2.65788e-09	3.60574e-08
CG10635	1252.63	0.337393	0.0566934	5.95117	2.66226e-09	3.60681e-08
CG5707	22.4692	-2.23184	0.375131	-5.94948	2.68989e-09	3.63932e-08
CG3501	1225.99	0.460237	0.0774141	5.94513	2.76238e-09	3.73237e-08
CaMKII	8256.91	-0.394572	0.0664172	-5.94081	2.83612e-09	3.82685e-08
CG11360	9442.24	-0.500256	0.0842336	-5.9389	2.86932e-09	3.86646e-08
l(3)76BDr	3335.86	0.208808	0.0351663	5.93774	2.88979e-09	3.88882e-08
CG9246	2256.11	0.342526	0.0577486	5.93133	3.00494e-09	4.03836e-08
CG10565	4086.15	0.216799	0.0365557	5.93063	3.01775e-09	4.05016e-08
Pex11	546.871	0.472157	0.0796342	5.92907	3.0465e-09	4.08329e-08
zip	44773	0.208531	0.0351749	5.92841	3.05873e-09	4.09422e-08
htt	3529.4	-0.440881	0.0744038	-5.92553	3.113e-09	4.16131e-08
tyn	6538.99	-0.69024	0.116671	-5.9161	3.29665e-09	4.40095e-08
RecQ4	896.343	0.442881	0.0748971	5.9132	3.35532e-09	4.47331e-08
obst-B	4931.19	0.349117	0.0590489	5.91234	3.37284e-09	4.49071e-08
nwk	193.145	-1.02385	0.173323	-5.90715	3.48074e-09	4.62824e-08
Rga	4636.73	0.195785	0.0331476	5.90646	3.49536e-09	4.64153e-08
spirit	458.171	-0.505271	0.0855487	-5.90623	3.50015e-09	4.64175e-08
Gprk1	3753.75	-0.374951	0.0635985	-5.89559	3.73341e-09	4.94456e-08
disco-r	3725.72	0.458661	0.0778052	5.89499	3.74696e-09	4.95596e-08
Med	3107.87	-0.210419	0.0356984	-5.89435	3.7615e-09	4.96865e-08
CG15611	577.875	1.0201	0.173183	5.89028	3.85544e-09	5.08604e-08
CG4408	797.926	0.727252	0.123571	5.88529	3.9735e-09	5.2349e-08
CG14435	1275.99	-0.363971	0.0618528	-5.88447	3.9933e-09	5.25209e-08
Rbm13	1183.8	0.480882	0.0817227	5.88432	3.99701e-09	5.25209e-08
Syt14	169.853	-0.772035	0.131215	-5.88375	4.01085e-09	5.26338e-08
Ctf4	920.001	0.488541	0.0830886	5.87976	4.10868e-09	5.37771e-08
Rbcn-3B	1833.64	-0.287451	0.0488881	-5.87977	4.1084e-09	5.37771e-08
Mcm7	4347.58	0.496048	0.0843811	5.87867	4.13576e-09	5.4061e-08
rdo	7554.54	-0.419519	0.071386	-5.87677	4.18343e-09	5.46131e-08
W	3594.86	-0.363106	0.0618232	-5.8733	4.27203e-09	5.56973e-08
Eip93F	598.266	-1.47395	0.251117	-5.86958	4.36908e-09	5.68888e-08
St2	3896.35	-0.496511	0.0846507	-5.86541	4.48023e-09	5.82605e-08
CG10958	364.346	-0.700608	0.119618	-5.85705	4.71163e-09	6.11903e-08
Ada	90.313	1.25877	0.214997	5.85481	4.77551e-09	6.18598e-08
grn	634.848	-0.501492	0.0856538	-5.85487	4.77374e-09	6.18598e-08
tsh	3430.13	0.381535	0.0652069	5.85115	4.882e-09	6.31577e-08
DNApol-alpha50	339.022	0.702197	0.120116	5.846	5.03542e-09	6.50587e-08
laccase2	2450.44	-0.604639	0.103543	-5.83948	5.23644e-09	6.75689e-08
tup	892.746	0.411432	0.0704643	5.83887	5.25567e-09	6.773e-08
CG15270	175.887	-1.37242	0.235084	-5.83798	5.28362e-09	6.80028e-08
SmD3	2587.96	0.338566	0.058087	5.82859	5.58961e-09	7.1849e-08
CG7172	675.663	0.381645	0.0654909	5.82746	5.62769e-09	7.2246e-08
DNApol-alpha73	612.79	0.477129	0.0819549	5.82184	5.82031e-09	7.46233e-08
CG8909	134.058	-1.25955	0.216446	-5.81923	5.91193e-09	7.57014e-08
Sirup	1105.95	-0.566044	0.0973479	-5.81465	6.07602e-09	7.77034e-08
Synj	1502.96	-0.268099	0.046146	-5.80979	6.25528e-09	7.9894e-08
Mys45A	1992.77	0.359129	0.0618501	5.80644	6.38166e-09	8.14046e-08
hng3	1829.65	-0.487092	0.0838993	-5.80567	6.41089e-09	8.16738e-08
Zasp52	6467.92	-0.341405	0.0588105	-5.80517	6.43021e-09	8.18161e-08
Src64B	4985.9	-0.427131	0.0736522	-5.7993	6.65906e-09	8.46207e-08
CG8038	439.457	0.634382	0.109402	5.79861	6.68674e-09	8.47839e-08
toc	3940.98	-0.332459	0.0573348	-5.79856	6.6888e-09	8.47839e-08
Klp67A	1999.92	0.304811	0.0526103	5.79375	6.88306e-09	8.71362e-08
smg	1999.35	-0.309482	0.0534206	-5.79331	6.90124e-09	8.72563e-08
CG10559	81.7793	1.57016	0.271376	5.78593	7.21136e-09	9.10626e-08
Tcp-1zeta	11304.5	0.286328	0.0495164	5.7825	7.35985e-09	9.28211e-08
CG15019	1816.35	0.32218	0.0557188	5.78225	7.37086e-09	9.28432e-08
Oct-TyrR	41.3202	1.58712	0.274503	5.7818	7.39059e-09	9.29751e-08
CG13650	127.733	-1.01879	0.176345	-5.77728	7.59196e-09	9.53888e-08
Trf	581.825	-0.625518	0.108394	-5.7708	7.88943e-09	9.90024e-08
Mat89Ba	1767.08	0.349001	0.0605412	5.76468	8.18122e-09	1.02536e-07
rictor	3625.53	-0.329405	0.0571769	-5.76115	8.35421e-09	1.04573e-07
CG42322	90.7807	-1.34776	0.234009	-5.75943	8.43984e-09	1.05514e-07
rept	2774.44	0.258676	0.0449303	5.75727	8.54874e-09	1.06742e-07
CG14567	305.502	1.00036	0.174028	5.7483	9.01431e-09	1.12416e-07
CG32344	1554.14	0.30073	0.0524039	5.73869	9.54109e-09	1.18838e-07
CG17323	777.5	-0.426306	0.0743089	-5.73694	9.6401e-09	1.19922e-07
CG2258	1436.85	-0.420211	0.0734732	-5.71924	1.06999e-08	1.32776e-07
CG34155	119.235	-1.61103	0.281677	-5.71942	1.06887e-08	1.32776e-07
Axud1	2462.55	-0.370046	0.0647319	-5.7166	1.08678e-08	1.34694e-07
alpha-Spec	31293.6	-0.307764	0.0538862	-5.71138	1.12066e-08	1.38721e-07
os	203.187	1.03274	0.180926	5.7081	1.14244e-08	1.41244e-07
RpL10Ab	45534.5	0.190094	0.0333048	5.70769	1.14517e-08	1.41407e-07
CG16868	3164.57	-0.200918	0.0352352	-5.7022	1.18272e-08	1.45864e-07
Cirl	52189.1	-0.362484	0.063585	-5.70078	1.19263e-08	1.46905e-07
CG18178	1203.96	0.393368	0.0690181	5.69948	1.20171e-08	1.47842e-07
CG14441	1338.94	-0.383831	0.0673738	-5.69704	1.21905e-08	1.49793e-07
Top2	19953.7	0.197204	0.0346209	5.6961	1.22577e-08	1.50068e-07
aub	56.3109	1.72656	0.303104	5.69625	1.2247e-08	1.50068e-07
cpo	8287.01	-0.619513	0.108755	-5.6964	1.22365e-08	1.50068e-07
CG15212	88.3324	-1.95538	0.343363	-5.6948	1.23517e-08	1.51034e-07
Ocho	699.384	-0.373625	0.0656297	-5.69293	1.24877e-08	1.52511e-07
CG11882	1565.22	0.399055	0.0701402	5.6894	1.27488e-08	1.55322e-07
CG12054	4107.33	-0.288354	0.0506813	-5.68956	1.2737e-08	1.55322e-07
Obp99a	1405.47	1.36917	0.241287	5.67445	1.39134e-08	1.69306e-07
CG32230	2575.85	0.362923	0.0639636	5.6739	1.39579e-08	1.69641e-07
Sur	107.809	0.99831	0.175999	5.67224	1.4094e-08	1.71087e-07
SmD2	2519.88	0.379878	0.0670123	5.66878	1.43816e-08	1.74368e-07
hdc	19854	-0.703666	0.124288	-5.66159	1.49978e-08	1.81401e-07
retm	1496.9	-0.365658	0.0645854	-5.66161	1.49957e-08	1.81401e-07
Spn43Aa	21116.1	-0.849586	0.150113	-5.65966	1.51672e-08	1.83229e-07
Zw	657.103	0.558021	0.0986244	5.65804	1.53107e-08	1.84741e-07
ab	7301.67	0.30128	0.0532764	5.65504	1.5581e-08	1.87777e-07
l(1)G0232	3773.7	0.200641	0.035506	5.65091	1.59605e-08	1.92119e-07
Sas-4	1238.33	0.314685	0.0556969	5.64996	1.60489e-08	1.92952e-07
LBR	3376.47	0.2892	0.0511887	5.64968	1.60748e-08	1.93032e-07
Cortactin	5430.2	0.276934	0.0490235	5.64899	1.61389e-08	1.9357e-07
Dll	3587.5	0.515409	0.091253	5.64813	1.62201e-08	1.94312e-07
Dyrk3	5639.45	-0.257163	0.0455365	-5.64741	1.62886e-08	1.949e-07
CG7906	641.381	-0.631762	0.111872	-5.64718	1.631e-08	1.94924e-07
CG10151	507.515	-0.442756	0.0784639	-5.6428	1.6731e-08	1.99519e-07
Mms19	1697.9	0.286187	0.0507193	5.64256	1.67541e-08	1.99519e-07
aop	15635.6	-0.306498	0.0543186	-5.64259	1.67512e-08	1.99519e-07
tsu	1809.54	0.312737	0.0554396	5.64105	1.69015e-08	2.01036e-07
hiw	1451.39	-0.563588	0.0999265	-5.64003	1.70019e-08	2.0199e-07
CG5800	1091.78	0.337841	0.0599297	5.63728	1.72753e-08	2.04997e-07
CG18273	1784.71	0.300845	0.0534071	5.63304	1.77056e-08	2.09854e-07
rempA	333.634	-0.615493	0.109401	-5.62602	1.84418e-08	2.18322e-07
CG11138	5130.25	-0.252136	0.0448732	-5.61886	1.92221e-08	2.27041e-07
eys	154.8	1.04256	0.185547	5.61885	1.92235e-08	2.27041e-07
CG43901	1925.91	-0.762878	0.135851	-5.61556	1.95925e-08	2.31127e-07
CG42265	127	-1.06423	0.189595	-5.61317	1.98651e-08	2.33938e-07
kcc	710.88	0.600254	0.106939	5.61307	1.98774e-08	2.33938e-07
CR45267	85.8322	-1.2322	0.21954	-5.61266	1.99243e-08	2.34215e-07
CG10527	296.375	1.11114	0.197995	5.61199	2.00015e-08	2.34849e-07
Uch-L5	3753.33	0.337723	0.0602487	5.60548	2.07683e-08	2.43566e-07
gem	8506.69	-0.321737	0.0574713	-5.59823	2.16549e-08	2.53668e-07
CG12134	886.713	0.386178	0.0689902	5.59757	2.17379e-08	2.54047e-07
bys	1394.1	0.423506	0.0756577	5.59767	2.17254e-08	2.54047e-07
CR42862	102561	-0.433888	0.0775168	-5.59733	2.17675e-08	2.54097e-07
CG5022	344.452	-0.566609	0.101252	-5.59602	2.19334e-08	2.55736e-07
CR45455	12.2858	-2.45387	0.439104	-5.58836	2.29223e-08	2.66957e-07
CG3921	12795.4	-0.333309	0.0596618	-5.58663	2.31517e-08	2.69317e-07
2mit	1132.33	-1.07867	0.193257	-5.58152	2.3842e-08	2.77026e-07
Cpsf100	1531.72	0.352151	0.0631388	5.57742	2.44117e-08	2.83317e-07
alphaTub84D	7287.09	0.321495	0.0577072	5.57114	2.53078e-08	2.93378e-07
Xpd	1539.74	0.263114	0.0472494	5.56862	2.56762e-08	2.97305e-07
CG14015	58.6787	-1.32027	0.237178	-5.56656	2.59825e-08	3.00504e-07
X11Lbeta	5821.12	-0.545091	0.0979697	-5.56387	2.6385e-08	3.04809e-07
psq	22504.2	-0.266268	0.0478735	-5.5619	2.66854e-08	3.07925e-07
armi	3190.97	0.302722	0.0544475	5.55988	2.69959e-08	3.1115e-07
stmA	1367.59	-0.273397	0.0491759	-5.55956	2.70454e-08	3.11364e-07
neur	1812.89	-0.440054	0.0791703	-5.55833	2.72373e-08	3.13213e-07
ImpE3	9535.35	-0.626378	0.112743	-5.55578	2.76371e-08	3.17448e-07
CG30116	55.715	1.50181	0.270327	5.55555	2.76745e-08	3.17514e-07
CG3800	53642.4	0.198046	0.0356874	5.54948	2.86526e-08	3.2836e-07
aay	538.869	-0.69937	0.126051	-5.54832	2.8842e-08	3.30153e-07
CG4928	2463.73	-0.675388	0.121805	-5.54481	2.94271e-08	3.36468e-07
bora	283.434	0.5343	0.0963786	5.54376	2.96047e-08	3.37909e-07
scrib	16351.3	-0.194198	0.0350307	-5.54367	2.96205e-08	3.37909e-07
CG6700	5976.28	-0.414025	0.0747093	-5.54181	2.99362e-08	3.41123e-07
FeCH	1450.38	0.333793	0.0602416	5.54091	3.00901e-08	3.41713e-07
Mcm6	4053.55	0.367777	0.066373	5.54107	3.00631e-08	3.41713e-07
Nup50	2363.26	0.316585	0.057133	5.5412	3.00412e-08	3.41713e-07
CG10137	277.484	-0.672396	0.121537	-5.53246	3.15768e-08	3.57787e-07
Ent2	5075.48	-0.231809	0.0418994	-5.53252	3.15656e-08	3.57787e-07
Ssrp	6342.14	0.316248	0.057176	5.53112	3.18184e-08	3.60118e-07
Asx	3825.13	-0.232627	0.0420909	-5.52676	3.26201e-08	3.68776e-07
RfC3	711.728	0.416993	0.0754834	5.5243	3.30794e-08	3.73548e-07
Tsp66E	4045.96	-0.415313	0.0752779	-5.51707	3.44704e-08	3.88819e-07
CG14234	902.625	-0.57146	0.103754	-5.50783	3.63281e-08	4.09312e-07
CG4115	456.025	0.462325	0.0839569	5.5067	3.65628e-08	4.11495e-07
SP1029	21455	-0.652543	0.118583	-5.50285	3.73694e-08	4.20103e-07
CG42588	1522.98	0.324258	0.0589334	5.50211	3.75271e-08	4.21403e-07
CG31121	2803.8	0.192668	0.0350189	5.50183	3.75861e-08	4.21594e-07
CG44085	975.774	1.04728	0.190389	5.50071	3.78254e-08	4.23805e-07
Rtf1	3031.73	0.22183	0.040345	5.49832	3.8343e-08	4.29125e-07
Vha68-1	421.361	-0.55449	0.100908	-5.49498	3.90747e-08	4.36828e-07
NimA	221.92	-1.11392	0.202764	-5.4937	3.93589e-08	4.39515e-07
dgt4	304.059	0.712778	0.129801	5.49131	3.98968e-08	4.45026e-07
mRpL20	723.19	0.442839	0.0807205	5.48608	4.10957e-08	4.57891e-07
CG42324	1060.65	-0.82267	0.150007	-5.4842	4.15338e-08	4.6226e-07
CG10638	1952.08	0.323804	0.059062	5.48245	4.19483e-08	4.66348e-07
CG5273	2035.04	-0.399908	0.0729486	-5.48206	4.20406e-08	4.66348e-07
Uba2	9551.66	0.134753	0.0245799	5.48224	4.19969e-08	4.66348e-07
gammaTub23C	2464.21	0.270359	0.0493531	5.47805	4.30032e-08	4.765e-07
Pka-R2	2039.12	-0.492938	0.090113	-5.47022	4.49465e-08	4.97484e-07
CG16947	529.121	-0.730238	0.133511	-5.4695	4.51318e-08	4.98985e-07
rpk	123.746	0.887745	0.162336	5.46855	4.53721e-08	5.0109e-07
CG6426	158.046	1.50631	0.27548	5.46794	4.55307e-08	5.02289e-07
CG7033	13094	0.332236	0.0608062	5.46384	4.6594e-08	5.13455e-07
CG32137	2698.9	-0.218742	0.0400395	-5.46315	4.67755e-08	5.14889e-07
CG16857	509.303	-0.717323	0.131422	-5.45815	4.81132e-08	5.29035e-07
l(3)03670	1342.61	0.379853	0.0696123	5.45669	4.8508e-08	5.32792e-07
E5	1563.62	0.298251	0.0546635	5.45613	4.86632e-08	5.33912e-07
if	3713.44	-0.512868	0.0940071	-5.45563	4.88001e-08	5.3483e-07
CG9312	241.657	0.773344	0.141933	5.44865	5.07549e-08	5.55647e-07
CG6340	3627.05	-0.214762	0.0394241	-5.44747	5.10902e-08	5.58709e-07
CG12299	3240.08	-0.210082	0.0386443	-5.43631	5.43967e-08	5.9422e-07
CG5873	2221.8	-0.672982	0.123869	-5.43301	5.54119e-08	6.04653e-07
CG31999	672.64	1.03137	0.190135	5.42441	5.81453e-08	6.3379e-07
Sema-1a	3070.61	-0.546061	0.10082	-5.4162	6.08776e-08	6.62853e-07
WRNexo	814.114	0.606462	0.112166	5.40682	6.41527e-08	6.97756e-07
CG8726	1665.33	-0.306948	0.0567847	-5.40547	6.46393e-08	7.02287e-07
CG31028	1835.11	0.485779	0.0898841	5.40451	6.49876e-08	7.05308e-07
WASp	1426.94	-0.283338	0.0524495	-5.40211	6.58631e-08	7.14039e-07
stai	22298.2	-0.3141	0.0581634	-5.40031	6.65253e-08	7.2044e-07
CG31176	1348.06	-0.348424	0.0645524	-5.39754	6.75614e-08	7.30871e-07
ecd	2070.13	0.344367	0.0638124	5.39656	6.79321e-08	7.34091e-07
CG31635	2889.01	-0.422999	0.078399	-5.39547	6.83443e-08	7.37751e-07
CG5653	1796.36	-0.492171	0.0912317	-5.39474	6.86221e-08	7.39582e-07
Ciao1	1108.58	0.377223	0.0699255	5.39464	6.86613e-08	7.39582e-07
Reg-5	2527.88	-0.627002	0.11631	-5.39079	7.01488e-08	7.54795e-07
crp	9576.42	-0.186514	0.0346322	-5.38558	7.22131e-08	7.76175e-07
CG14408	551.013	-0.577615	0.107268	-5.38477	7.25389e-08	7.78011e-07
Klp3A	3810.64	0.173129	0.0321517	5.38477	7.25377e-08	7.78011e-07
Fak	2918.18	-0.213189	0.039595	-5.38423	7.27567e-08	7.79514e-07
Art3	1655.6	0.313238	0.0581931	5.38273	7.33654e-08	7.85198e-07
Prosalpha7	4492.63	0.425868	0.079157	5.38003	7.44719e-08	7.96191e-07
CG11583	1152.92	0.41581	0.0773321	5.37694	7.57638e-08	8.09141e-07
Osi6	398.656	-1.23973	0.230769	-5.37217	7.77949e-08	8.2995e-07
U3-55K	789.431	0.485101	0.0903318	5.37021	7.86446e-08	8.38124e-07
CG14052	12.9155	2.3533	0.438283	5.36936	7.90164e-08	8.41193e-07
CG9416	6367.1	-0.519272	0.0967853	-5.3652	8.08605e-08	8.59913e-07
ALiX	6337.39	0.214819	0.0400489	5.36391	8.14387e-08	8.65146e-07
CG5384	4827.18	0.251174	0.046866	5.35941	8.34957e-08	8.85125e-07
Sema-1b	14201.9	-0.185913	0.034689	-5.35941	8.34922e-08	8.85125e-07
CG42268	2773.88	-0.219032	0.0408979	-5.35559	8.52798e-08	9.03084e-07
CG11050	1064.5	0.374676	0.0699989	5.3526	8.66999e-08	9.17155e-07
Toll-6	118.654	-0.943187	0.176364	-5.34796	8.89489e-08	9.39956e-07
CG5913	1319.75	0.297436	0.055626	5.34707	8.93895e-08	9.43618e-07
Fhos	3571.24	-0.33414	0.062498	-5.34642	8.97119e-08	9.46028e-07
2017-09-04	768.825	-0.687964	0.128798	-5.34142	9.22222e-08	9.71478e-07
AstC-R1	48.8065	1.17332	0.219912	5.33541	9.53286e-08	1.00315e-06
PlexB	3562.75	-0.32134	0.0602565	-5.33287	9.66737e-08	1.01624e-06
CG14352	300.924	0.577381	0.108365	5.32814	9.92249e-08	1.04196e-06
CG33110	17.7401	2.06893	0.388887	5.32013	1.03693e-07	1.08775e-06
Rab7	4966.29	0.207383	0.0389857	5.31947	1.04067e-07	1.09053e-06
Dhfr	805.047	0.365011	0.0687068	5.3126	1.08074e-07	1.13134e-06
mRpL44	963.29	0.426935	0.080366	5.31238	1.08203e-07	1.13151e-06
CG6712	1019.18	0.347273	0.0653782	5.31175	1.08577e-07	1.13424e-06
Nup43	1160.68	0.348287	0.0655996	5.30929	1.10053e-07	1.14846e-06
wcd	1076.17	0.475219	0.0895499	5.30675	1.11596e-07	1.16336e-06
kst	30876.7	-0.410149	0.0773214	-5.30447	1.13e-07	1.17678e-06
CG9281	6906.6	0.264612	0.0499041	5.30241	1.14285e-07	1.18892e-06
CG14118	77.2239	1.49778	0.282689	5.29831	1.16879e-07	1.21465e-06
CG8401	42.38	-1.36042	0.256787	-5.29787	1.1716e-07	1.21631e-06
CG7991	2485.63	-0.489995	0.0924967	-5.29743	1.17443e-07	1.21798e-06
CG3223	1385.01	0.304691	0.0575243	5.29675	1.17885e-07	1.21879e-06
CG8866	557.043	-0.473224	0.0893407	-5.29685	1.17818e-07	1.21879e-06
drpr	5303.58	-0.3815	0.0720251	-5.29676	1.17875e-07	1.21879e-06
CG15800	8.97771	2.36121	0.445826	5.29625	1.18203e-07	1.22083e-06
Uhg5	1042.95	0.560554	0.10586	5.29524	1.18859e-07	1.22633e-06
CG6847	944.824	-0.621425	0.117471	-5.29001	1.2231e-07	1.26064e-06
CG17378	121.445	-0.935993	0.177023	-5.28742	1.24055e-07	1.27732e-06
CG44838	3559.71	-0.249681	0.047224	-5.28716	1.24233e-07	1.27784e-06
Dhc98D	145.094	1.28188	0.242498	5.28615	1.24919e-07	1.28358e-06
Dhpr	1657	0.395273	0.0747922	5.28495	1.25736e-07	1.29066e-06
M6	3637.45	-0.232478	0.0439969	-5.28397	1.26415e-07	1.2963e-06
aPKC	7147.54	-0.251763	0.0476933	-5.27881	1.30028e-07	1.33199e-06
CG45002	150.184	-1.31883	0.249933	-5.27676	1.31488e-07	1.34557e-06
apt	697.891	0.777298	0.147323	5.27614	1.31934e-07	1.34877e-06
CG8414	1029.3	0.316078	0.0599234	5.2747	1.32976e-07	1.35684e-06
kto	5320	-0.145148	0.027518	-5.27467	1.32995e-07	1.35684e-06
Arpc3A	1713.81	0.327225	0.0620403	5.2744	1.33193e-07	1.35749e-06
CG2898	68.5547	-1.2249	0.232359	-5.2716	1.3524e-07	1.37695e-06
PICK1	203.91	-0.724803	0.137611	-5.26706	1.38625e-07	1.40998e-06
CG43143	2299.01	0.310154	0.0589931	5.25745	1.46064e-07	1.48415e-06
Rrp46	523.424	0.573572	0.109174	5.25372	1.49058e-07	1.51303e-06
Cct5	15913.3	0.383472	0.0729936	5.2535	1.49236e-07	1.51332e-06
CG11417	1188.76	0.284851	0.054286	5.24723	1.54406e-07	1.56416e-06
CG7246	704.142	0.333162	0.0635217	5.24485	1.56406e-07	1.58282e-06
Mcr	22997.2	-0.272701	0.0520057	-5.24367	1.57416e-07	1.59144e-06
CG3663	291.158	0.590943	0.112724	5.2424	1.58498e-07	1.60077e-06
CG1806	1643.03	-0.275386	0.0525639	-5.23908	1.61382e-07	1.62825e-06
CG11837	610.85	0.570645	0.10893	5.23863	1.61776e-07	1.63059e-06
daw	593.517	-0.984694	0.188042	-5.23655	1.63602e-07	1.64569e-06
myo	3663.03	-0.245087	0.0468026	-5.23661	1.63549e-07	1.64569e-06
Apc	3764.11	-0.282031	0.0538604	-5.23633	1.63799e-07	1.64602e-06
mamo	3124.45	-0.902825	0.172546	-5.23238	1.67346e-07	1.67998e-06
CG13056	19.6934	1.88692	0.360841	5.22923	1.70215e-07	1.70538e-06
CG1688	36.7889	-1.59493	0.304993	-5.22939	1.70069e-07	1.70538e-06
mad2	881.218	0.486155	0.0930019	5.22737	1.7194e-07	1.72094e-06
CG12477	10.4274	2.31518	0.443007	5.22606	1.73163e-07	1.73146e-06
CR44380	8.8159	-2.33221	0.446496	-5.22335	1.75711e-07	1.75519e-06
CG30349	1998.15	0.346654	0.0663828	5.22204	1.76959e-07	1.76589e-06
CG31694	3534.04	0.20523	0.0393052	5.22145	1.77531e-07	1.76984e-06
pck	5304.65	-0.270651	0.0518452	-5.22037	1.78566e-07	1.7784e-06
Aplip1	1202.11	-0.436352	0.0836158	-5.21853	1.80347e-07	1.79418e-06
CG5550	13.9457	-2.11721	0.405723	-5.21837	1.80508e-07	1.79418e-06
Eap	667.173	0.501335	0.0961551	5.21382	1.84993e-07	1.83694e-06
ZnT63C	2544.37	0.222788	0.0427385	5.21281	1.86004e-07	1.84515e-06
CG1041	2968.33	-0.366225	0.0703645	-5.20468	1.94329e-07	1.92583e-06
CG3168	1189.76	0.443847	0.0852983	5.20347	1.95606e-07	1.93658e-06
CG4221	2610.16	-0.301198	0.0578947	-5.20252	1.96603e-07	1.94453e-06
CG42747	4271.8	-0.406028	0.0780876	-5.19964	1.99673e-07	1.97295e-06
CG11638	216.912	-0.57828	0.111389	-5.19152	2.08583e-07	2.05897e-06
Ect4	3612.91	0.242916	0.0468619	5.18366	2.1757e-07	2.14556e-06
CG43164	84122.9	0.271923	0.0524841	5.18106	2.20631e-07	2.17361e-06
AGO1	17036.7	-0.31731	0.0612716	-5.17875	2.23377e-07	2.19851e-06
CG17163	531.131	-0.52777	0.101939	-5.1773	2.25122e-07	2.21351e-06
Mcm3	2869.93	0.422975	0.0817503	5.17399	2.2915e-07	2.25091e-06
CG15100	3387.99	0.365606	0.0707301	5.16903	2.35306e-07	2.30687e-06
CG17883	3471.61	-0.367681	0.0711292	-5.16919	2.35105e-07	2.30687e-06
al	1181.2	0.570952	0.110475	5.16818	2.36389e-07	2.31523e-06
CG6841	2053.14	0.292463	0.0565991	5.16728	2.37531e-07	2.32414e-06
CG12206	1924.93	-0.389513	0.0753947	-5.16631	2.38761e-07	2.33391e-06
hig	187.917	0.723175	0.140054	5.16355	2.42304e-07	2.36623e-06
CG4702	177.724	-1.31019	0.253771	-5.1629	2.43148e-07	2.37217e-06
FoxP	97.7079	-1.00215	0.194141	-5.16196	2.44381e-07	2.38188e-06
Ubi-p63E	5148.63	0.259051	0.0502249	5.15782	2.49837e-07	2.4327e-06
Ac3	441.539	-0.526805	0.102242	-5.15255	2.56967e-07	2.49971e-06
CG9634	7664.99	-0.260891	0.0506444	-5.15143	2.5851e-07	2.51228e-06
CG17278	5091.33	0.391724	0.0761082	5.14694	2.6477e-07	2.57062e-06
PDZ-GEF	5856.41	-0.184777	0.0359101	-5.14555	2.66745e-07	2.58729e-06
CG11563	740.179	0.440233	0.0855636	5.1451	2.67378e-07	2.59093e-06
miple2	11933.1	-0.27735	0.0539118	-5.14452	2.68209e-07	2.59648e-06
GstE14	158.777	1.01121	0.196745	5.13968	2.7521e-07	2.66169e-06
jvl	5735.52	-0.295922	0.0576439	-5.13362	2.84228e-07	2.74626e-06
CG7280	890.833	-0.359703	0.0701087	-5.13065	2.88744e-07	2.78721e-06
Mcm2	3347.72	0.366784	0.0715273	5.12788	2.93024e-07	2.82581e-06
TfAP-2	1276.76	0.662736	0.129262	5.12706	2.94296e-07	2.83264e-06
Ts	836.156	0.595221	0.116092	5.12714	2.94178e-07	2.83264e-06
CG12909	755.597	0.58488	0.114082	5.12685	2.94637e-07	2.8332e-06
disco	1418.6	0.504748	0.0984744	5.12568	2.96473e-07	2.84813e-06
DNApol-delta	1227.95	0.448781	0.0875711	5.12476	2.9792e-07	2.85929e-06
RpS14a	18256.4	-0.20391	0.0397989	-5.1235	2.99916e-07	2.8757e-06
CG31030	481.631	-0.434594	0.0848817	-5.11999	3.05545e-07	2.91852e-06
CG32486	2637.22	-0.348039	0.0679716	-5.12035	3.04972e-07	2.91852e-06
CG6310	333.47	0.760338	0.148499	5.12015	3.05286e-07	2.91852e-06
Mekk1	4672.16	0.236428	0.0461755	5.12021	3.05203e-07	2.91852e-06
Cyp6a13	51.2616	1.86871	0.365405	5.11407	3.15283e-07	3.00868e-06
PVRAP	211.224	-0.691431	0.135207	-5.11389	3.15594e-07	3.00878e-06
E23	1994.67	-0.958916	0.187556	-5.11268	3.17618e-07	3.02521e-06
Cpr49Ac	4616.11	0.727377	0.142383	5.10861	3.24532e-07	3.08813e-06
CG30389	4924.03	-0.177351	0.0347252	-5.10728	3.26837e-07	3.10712e-06
Nup358	18651.8	0.184577	0.0361519	5.10561	3.29733e-07	3.13168e-06
Cbp80	5610.33	0.191427	0.0375087	5.10353	3.33373e-07	3.16326e-06
CG3808	932.85	0.290206	0.0568791	5.10215	3.35824e-07	3.18351e-06
RPA2	1775.44	0.450065	0.0882329	5.10088	3.38083e-07	3.2019e-06
Ih	300.68	-0.807729	0.158528	-5.09518	3.48409e-07	3.29659e-06
mago	1876.62	0.383642	0.0753198	5.09351	3.51491e-07	3.32261e-06
msk	10896.3	0.214789	0.0421807	5.09211	3.54099e-07	3.34412e-06
CG14107	71.8911	-1.46542	0.287886	-5.09029	3.57523e-07	3.37328e-06
metro	407.769	-0.43706	0.0858693	-5.08984	3.58374e-07	3.37814e-06
CG43921	537.576	-0.536188	0.105425	-5.08594	3.65804e-07	3.44171e-06
CG7506	431.565	0.449631	0.0884039	5.08609	3.65517e-07	3.44171e-06
Eaat2	110.761	-1.00872	0.198366	-5.08516	3.67308e-07	3.45263e-06
CG6321	65.8003	1.19597	0.23529	5.08296	3.71602e-07	3.48972e-06
CG10713	91.0694	-1.10956	0.218556	-5.07675	3.83953e-07	3.60234e-06
CG5937	796.484	-0.563297	0.11098	-5.07569	3.86102e-07	3.61912e-06
Gbeta5	183.632	-0.849656	0.167462	-5.07371	3.90135e-07	3.65352e-06
Spn100A	6305.64	-0.793469	0.156419	-5.0727	3.92205e-07	3.66948e-06
CG5455	370.751	-0.855918	0.168763	-5.0717	3.94277e-07	3.68543e-06
LSm3	748.367	0.50783	0.100141	5.07117	3.95382e-07	3.69231e-06
mtt	88.4078	-1.36789	0.269974	-5.06674	4.04686e-07	3.77569e-06
CG34126	2929.58	-0.219296	0.0432962	-5.06502	4.08368e-07	3.8065e-06
CG32676	7288.21	-0.366124	0.0722896	-5.06469	4.0907e-07	3.80951e-06
CG12817	28.2143	-1.59856	0.315748	-5.06278	4.13176e-07	3.84189e-06
Pur-alpha	3682.35	-0.350341	0.0692001	-5.06272	4.13312e-07	3.84189e-06
RSG7	249.59	-0.610526	0.120613	-5.06188	4.15146e-07	3.85537e-06
CG4050	3640.33	-0.250834	0.0495902	-5.05813	4.23389e-07	3.92829e-06
eEF1delta	8851.73	0.384873	0.0761167	5.05636	4.27338e-07	3.96126e-06
rgn	8585.97	-0.1738	0.0343789	-5.05543	4.29417e-07	3.97686e-06
CG3226	2360.15	0.433269	0.0857344	5.05362	4.33515e-07	4.01111e-06
CG9643	643.625	0.421911	0.0835805	5.04795	4.46573e-07	4.12812e-06
unc-4	978.514	0.57573	0.114119	5.04502	4.53479e-07	4.18811e-06
Caf1-180	2380.59	0.272993	0.0542002	5.03676	4.73487e-07	4.36887e-06
CG7137	655.075	0.483191	0.0959488	5.03592	4.75552e-07	4.3839e-06
CG3764	2756.61	-0.27355	0.0543324	-5.03475	4.78471e-07	4.40676e-06
eater	126.834	1.36756	0.271785	5.03178	4.85945e-07	4.4715e-06
Tep1	384.804	1.52042	0.302223	5.03078	4.88501e-07	4.4909e-06
ras	4931.75	0.215924	0.0429223	5.03057	4.89035e-07	4.49169e-06
Ccm3	1395.56	-0.265111	0.0527207	-5.02859	4.94111e-07	4.53417e-06
CG34113	219.796	-0.759603	0.151093	-5.02739	4.97202e-07	4.55837e-06
CG8213	514.142	-1.23141	0.245088	-5.02437	5.05076e-07	4.62633e-06
CG31211	6727.5	-0.368123	0.073329	-5.02016	5.1629e-07	4.72473e-06
Pka-R1	2988.29	-0.19162	0.038192	-5.01727	5.24099e-07	4.79183e-06
CG10376	990.608	-0.350072	0.0697877	-5.01623	5.26939e-07	4.80904e-06
CG30059	16.0344	-1.96626	0.39197	-5.01635	5.2662e-07	4.80904e-06
loqs	1434.09	-0.245633	0.0489976	-5.01315	5.35463e-07	4.88239e-06
mrt	2228.79	-0.38975	0.0777717	-5.01147	5.40171e-07	4.92085e-06
SppL	4244.59	-0.255391	0.0509754	-5.01009	5.44033e-07	4.95154e-06
fw	2664.12	-0.400184	0.0798819	-5.0097	5.45148e-07	4.95719e-06
Dek	10339.5	0.179433	0.0358347	5.00724	5.52158e-07	5.01639e-06
CG9877	16.2435	2.07862	0.415317	5.00489	5.58943e-07	5.07344e-06
Got2	3383	0.269151	0.053806	5.00226	5.66624e-07	5.13852e-06
Orct2	1335.61	0.595638	0.119091	5.00155	5.6872e-07	5.15287e-06
CG43778	613.995	0.589157	0.117826	5.00025	5.72565e-07	5.18303e-06
feo	4232.16	0.191111	0.0382358	4.99822	5.78609e-07	5.23302e-06
CG14907	191.863	0.770895	0.154303	4.99597	5.85402e-07	5.2897e-06
ZAP3	7502.94	-0.197869	0.0396082	-4.99565	5.86369e-07	5.29367e-06
Cad88C	2119.6	-0.439926	0.0880701	-4.99518	5.878e-07	5.30182e-06
CG12499	2204.15	0.212337	0.042542	4.99123	5.99952e-07	5.40657e-06
CG42358	716.42	0.349056	0.0699498	4.99009	6.03506e-07	5.43372e-06
RpS15Ab	3242.97	-0.210446	0.0421917	-4.98785	6.10548e-07	5.4922e-06
CG42261	131.448	-0.815638	0.163679	-4.98316	6.25551e-07	5.61952e-06
CG4374	4837.26	-0.659551	0.132358	-4.98307	6.25821e-07	5.61952e-06
dpr13	21.8449	-1.88782	0.378941	-4.98182	6.29877e-07	5.65088e-06
alpha-Man-IIb	1535.72	-0.365904	0.0734538	-4.98142	6.31202e-07	5.65771e-06
CG2051	2378.06	0.233145	0.046812	4.98045	6.34373e-07	5.68106e-06
Xe7	5994.68	-0.279112	0.0560608	-4.97874	6.40006e-07	5.7264e-06
CG2493	6886.78	-0.249263	0.050107	-4.9746	6.53815e-07	5.84475e-06
roX1	13852.1	-0.947981	0.190582	-4.97414	6.55374e-07	5.85347e-06
CG4596	255.446	-0.651331	0.13096	-4.97352	6.57476e-07	5.86702e-06
CR45232	218.737	-0.845457	0.170064	-4.97141	6.64673e-07	5.92598e-06
CG44252	234.273	0.541873	0.109068	4.9682	6.7576e-07	6.01415e-06
CG5210	1163.71	0.788205	0.158646	4.96832	6.75341e-07	6.01415e-06
yps	19042.9	-0.174957	0.035222	-4.96726	6.79051e-07	6.03808e-06
et	90.7297	1.26134	0.254117	4.96362	6.91903e-07	6.14691e-06
CG14230	1038.51	0.390342	0.0786511	4.96296	6.94272e-07	6.16251e-06
CG16886	32.6296	1.40723	0.283613	4.96181	6.98407e-07	6.19374e-06
Csl4	543.151	0.447699	0.0902461	4.96087	7.01787e-07	6.21821e-06
CG10731	294.204	0.48175	0.0971153	4.9606	7.02767e-07	6.2214e-06
CG17549	2859.68	0.475597	0.0959045	4.95907	7.08324e-07	6.26508e-06
Lim1	1299.35	0.620556	0.125202	4.95644	7.17963e-07	6.34475e-06
CG12814	6214.96	-0.279177	0.0563531	-4.95406	7.26803e-07	6.41721e-06
CG3587	601.55	0.396544	0.0800517	4.9536	7.28515e-07	6.42668e-06
Rrp1	5436.03	0.145499	0.0293804	4.95225	7.33593e-07	6.4658e-06
san	1225.44	0.359542	0.0726333	4.9501	7.41743e-07	6.53189e-06
Tsp42Ea	261.526	-0.62932	0.127144	-4.94965	7.43489e-07	6.5397e-06
mei-38	566.852	0.529897	0.10706	4.94953	7.43933e-07	6.5397e-06
CG12822	727.401	-0.34479	0.0696765	-4.94844	7.48092e-07	6.57051e-06
H15	1446.35	-0.612239	0.123739	-4.94781	7.50542e-07	6.58627e-06
CG2556	2081.49	-0.464284	0.0939329	-4.94272	7.70389e-07	6.75453e-06
EndoB	1768.82	-0.272613	0.0551607	-4.94216	7.72609e-07	6.76218e-06
Pde1c	249.629	-0.682112	0.138018	-4.9422	7.72445e-07	6.76218e-06
Cad99C	11176.5	-0.260403	0.0527028	-4.94098	7.77318e-07	6.79747e-06
Maf1	3619.92	-0.285622	0.0578148	-4.94029	7.80056e-07	6.81547e-06
GstE3	74.8278	1.1709	0.237055	4.93937	7.83755e-07	6.84184e-06
Sema-5c	8054.34	-0.272947	0.0552834	-4.93724	7.9237e-07	6.91103e-06
CG11883	349.556	-0.597479	0.121056	-4.93556	7.99201e-07	6.96456e-06
Nup58	1021.99	0.419232	0.0849597	4.93448	8.03654e-07	6.9973e-06
CG31142	386.738	0.527313	0.106894	4.93306	8.09507e-07	7.03757e-06
GlcT-1	986.186	-0.302954	0.0614135	-4.93302	8.09681e-07	7.03757e-06
nudE	2467.58	-0.218506	0.0443175	-4.93047	8.20322e-07	7.12388e-06
RhoGAP15B	2713.77	-0.175906	0.0356921	-4.92842	8.2899e-07	7.19294e-06
bl	10230	-0.178603	0.0362938	-4.92104	8.60864e-07	7.46305e-06
Iap2	1514.6	-0.269495	0.0547995	-4.91783	8.75096e-07	7.57988e-06
CG43066	188.291	-0.776499	0.157941	-4.91638	8.81593e-07	7.62958e-06
Cpr92A	74.3791	-1.38002	0.28079	-4.91477	8.88845e-07	7.68572e-06
insc	453.64	0.873056	0.177671	4.9139	8.9281e-07	7.71336e-06
CG5337	166.905	-0.649102	0.132162	-4.9114	9.04284e-07	7.80576e-06
CG4849	2584.05	0.225754	0.0459675	4.91117	9.05362e-07	7.80836e-06
CG10103	2128.28	0.283836	0.0577993	4.91072	9.07448e-07	7.81963e-06
CG3662	3591.82	-0.233918	0.0476589	-4.90817	9.19297e-07	7.90816e-06
CG9253	2807.58	0.233082	0.0474878	4.90825	9.18937e-07	7.90816e-06
CG11034	359.739	0.62503	0.127352	4.9079	9.20558e-07	7.91223e-06
CG7990	96.7376	-0.973419	0.19838	-4.90684	9.25568e-07	7.94849e-06
CG8368	1663.97	0.264802	0.0539695	4.90651	9.27099e-07	7.95483e-06
CG8613	1313.74	-0.275037	0.0560891	-4.90358	9.41073e-07	8.06783e-06
CG32512	671.285	0.548675	0.111899	4.90329	9.42441e-07	8.07267e-06
woc	8582.01	0.138011	0.0281497	4.90276	9.45003e-07	8.08771e-06
CG6867	45.1275	-1.24063	0.253175	-4.90026	9.57091e-07	8.18418e-06
Gr61a	113.433	-1.05036	0.214363	-4.89992	9.58741e-07	8.19132e-06
brp	5535.64	-0.92864	0.189598	-4.89794	9.68488e-07	8.26756e-06
Drl-2	191.775	0.705784	0.144132	4.89678	9.74196e-07	8.30922e-06
Vha100-2	3056.7	-0.210046	0.0429187	-4.89404	9.87847e-07	8.4185e-06
GluRIID	38.5804	1.6676	0.340808	4.89308	9.9269e-07	8.4526e-06
Ucp4A	700.114	-0.350993	0.0717774	-4.89002	1.00825e-06	8.57784e-06
CG7196	32.6677	-1.62866	0.333202	-4.8879	1.01918e-06	8.66346e-06
CG11275	4233.35	0.679968	0.139131	4.88724	1.0226e-06	8.68014e-06
CG7367	123.239	0.955546	0.195521	4.88719	1.02287e-06	8.68014e-06
CG34376	976.221	-0.272767	0.055891	-4.88034	1.05904e-06	8.97944e-06
CG4766	2924.05	-0.361261	0.0740571	-4.87814	1.07091e-06	9.06479e-06
Ugt86Da	1540.53	0.289896	0.0594273	4.87817	1.07075e-06	9.06479e-06
CG43693	258.111	0.992531	0.203564	4.87577	1.08384e-06	9.16651e-06
hoip	2220.23	0.483018	0.099121	4.87301	1.0991e-06	9.28776e-06
CG15877	512.736	0.395728	0.0812198	4.8723	1.10305e-06	9.31326e-06
CR42875	42.1337	1.37059	0.281326	4.87191	1.10525e-06	9.32405e-06
PIG-U	1515.6	0.254069	0.0521773	4.86933	1.11976e-06	9.43851e-06
CG10353	3637.38	-0.325187	0.0667966	-4.86831	1.12555e-06	9.47902e-06
mRpL4	675.197	0.415867	0.0854261	4.86815	1.12645e-06	9.47902e-06
CG42795	155.723	-0.785287	0.161444	-4.86415	1.14948e-06	9.66465e-06
CG32638	2465.89	-0.434595	0.089362	-4.86331	1.1544e-06	9.69796e-06
CR44042	169.437	1.02103	0.210015	4.8617	1.16383e-06	9.76897e-06
Cpsf160	2311.97	0.212034	0.0436284	4.85999	1.17389e-06	9.84519e-06
CG7261	3239.05	0.234824	0.0483236	4.85942	1.17731e-06	9.86559e-06
CG14274	8.04011	2.12955	0.438401	4.85755	1.1885e-06	9.95107e-06
CG4594	245.355	-0.682529	0.140688	-4.85138	1.22604e-06	1.02568e-05
CR43727	117.066	-0.786566	0.162166	-4.85037	1.23234e-06	1.0301e-05
CR30009	60.4183	-1.38354	0.285337	-4.84879	1.24218e-06	1.03745e-05
CG31538	108.854	-1.08997	0.225009	-4.8441	1.27184e-06	1.06135e-05
Ote	2441	0.287899	0.0594608	4.84183	1.28646e-06	1.07266e-05
nclb	2091.9	0.377062	0.0779098	4.83972	1.3002e-06	1.08321e-05
Rab26	58.2069	-1.20087	0.248366	-4.83506	1.33105e-06	1.10799e-05
l(3)07882	1735.74	0.327387	0.06774	4.83299	1.34496e-06	1.11864e-05
nero	676.263	0.408504	0.084553	4.83134	1.35615e-06	1.12702e-05
ico	653.745	0.401075	0.0830424	4.82976	1.36698e-06	1.13508e-05
MESR3	2141.43	0.3155	0.065332	4.82918	1.37096e-06	1.13745e-05
elm	1000.58	0.326306	0.0676062	4.82657	1.38904e-06	1.15149e-05
B52	20663.7	-0.105009	0.0217645	-4.82478	1.40159e-06	1.16094e-05
Pdxk	754.309	-0.345089	0.0715332	-4.82418	1.40582e-06	1.16348e-05
ed	39878.3	-0.309603	0.0641821	-4.82382	1.40836e-06	1.16462e-05
gsb-n	456.48	0.560357	0.116201	4.82229	1.41921e-06	1.17263e-05
CG8419	14.6601	-1.92489	0.39948	-4.81849	1.44646e-06	1.19416e-05
Lrch	3355.95	-0.25736	0.0534128	-4.81832	1.44773e-06	1.19423e-05
MESK2	3196.54	-0.210267	0.0436413	-4.81808	1.44945e-06	1.19466e-05
CG2811	462.517	-0.537094	0.111484	-4.81769	1.45229e-06	1.19602e-05
Adar	4983.98	-0.342529	0.0711045	-4.81726	1.45542e-06	1.19762e-05
CG6617	1803.46	0.365025	0.0757879	4.8164	1.46169e-06	1.20179e-05
px	4985.67	-0.277455	0.0576359	-4.81392	1.47998e-06	1.21584e-05
wake	6009.9	-0.283905	0.0589892	-4.81283	1.4881e-06	1.22151e-05
Ran	19462.4	0.293794	0.0610873	4.8094	1.51381e-06	1.24159e-05
capu	3886.14	-0.300496	0.0624951	-4.80831	1.52209e-06	1.24737e-05
Nat1	5739.22	0.275909	0.0574121	4.80577	1.5416e-06	1.26232e-05
CG6347	7.73512	2.18208	0.454644	4.79953	1.59038e-06	1.30121e-05
Grip75	961.75	0.287052	0.0598109	4.79933	1.59198e-06	1.30146e-05
BubR1	3296.71	0.228718	0.0476845	4.79648	1.6148e-06	1.31904e-05
CG13081	39.2644	-1.37726	0.28728	-4.79416	1.63359e-06	1.3333e-05
CG1572	1042.14	0.721979	0.150632	4.793	1.64304e-06	1.33775e-05
CG34117	262.13	0.650995	0.135821	4.79304	1.64272e-06	1.33775e-05
w	1331.31	-1.93795	0.404304	-4.79331	1.64055e-06	1.33775e-05
CG2875	1300.22	0.234957	0.0490364	4.79148	1.65559e-06	1.34688e-05
Snoo	2710.37	0.448496	0.093607	4.79126	1.65733e-06	1.3472e-05
Clect27	251.969	1.35219	0.282389	4.7884	1.6812e-06	1.3655e-05
Ank	16091.6	-0.196175	0.0409816	-4.7869	1.69377e-06	1.3746e-05
CG3817	782.694	0.315094	0.065867	4.78379	1.72018e-06	1.39491e-05
CG1299	254.201	0.561338	0.117435	4.77998	1.75317e-06	1.4205e-05
vito	625.274	0.383102	0.0801591	4.77927	1.75935e-06	1.42436e-05
CG18190	1701.36	0.280654	0.0587366	4.77817	1.76899e-06	1.43098e-05
Ssb-c31a	1103.67	0.390944	0.0818242	4.77785	1.77179e-06	1.43098e-05
unc-5	4066.58	-0.338916	0.0709328	-4.77798	1.77064e-06	1.43098e-05
Apc2	1973.64	0.208692	0.0437052	4.77499	1.79712e-06	1.45026e-05
CG3160	683.09	-0.326159	0.0683232	-4.77376	1.80814e-06	1.45799e-05
CG3909	1027.95	0.304186	0.0637228	4.77358	1.80982e-06	1.45817e-05
schlank	2676.91	0.346826	0.0726679	4.77275	1.81726e-06	1.46299e-05
CanB	233	-0.673878	0.1412	-4.77251	1.81944e-06	1.46357e-05
CG42359	244.412	0.514895	0.107892	4.77229	1.82139e-06	1.46397e-05
D19A	2071	-0.218834	0.0458639	-4.77139	1.82959e-06	1.46938e-05
CG4022	3461.92	-0.247468	0.0518783	-4.77016	1.84079e-06	1.4772e-05
AttA	138.77	-2.0978	0.43987	-4.76913	1.85023e-06	1.48358e-05
nvy	956.713	-0.452198	0.0948804	-4.76598	1.87934e-06	1.50572e-05
CG17490	1315.78	-0.441125	0.0925635	-4.76565	1.88248e-06	1.50703e-05
Mlc-c	8850.96	0.175801	0.036914	4.76245	1.91259e-06	1.52992e-05
Rbp1-like	4868.68	-0.494973	0.103947	-4.76177	1.919e-06	1.53382e-05
SmF	1480.68	0.3928	0.0825141	4.7604	1.9321e-06	1.54307e-05
CG14803	942.019	0.271281	0.0569942	4.7598	1.93782e-06	1.54641e-05
RhoGAP16F	653.52	-0.463918	0.0974893	-4.75866	1.94886e-06	1.55398e-05
CG8258	11509.6	0.306333	0.0643984	4.75684	1.96643e-06	1.56675e-05
pea	1683.99	0.274948	0.0578067	4.75633	1.9714e-06	1.56946e-05
HDAC6	1825.4	-0.275471	0.0579291	-4.75532	1.9813e-06	1.57609e-05
CG8516	3264.68	-0.173442	0.0364773	-4.75479	1.9865e-06	1.57773e-05
DopEcR	32.1589	-1.41198	0.296958	-4.75482	1.98627e-06	1.57773e-05
CG42259	470.71	-0.639769	0.134581	-4.75378	1.99652e-06	1.58444e-05
rdgC	232.233	-1.00446	0.211349	-4.75261	2.00806e-06	1.59233e-05
Taf1	6435.35	-0.147813	0.031114	-4.7507	2.02715e-06	1.6062e-05
CG5612	131.186	1.80232	0.379397	4.75049	2.02925e-06	1.6066e-05
CG10916	635.707	0.332053	0.0699257	4.74866	2.04774e-06	1.61996e-05
CG45186	12141.9	-0.280897	0.0591585	-4.74821	2.05227e-06	1.62226e-05
srl	3854.77	0.179211	0.0377776	4.74384	2.09701e-06	1.65632e-05
dpr	263.305	-0.628378	0.132538	-4.74113	2.12533e-06	1.67737e-05
Pgm	659.342	-0.354503	0.074778	-4.74074	2.12937e-06	1.67924e-05
Bx	981.29	-0.59295	0.125135	-4.73848	2.15332e-06	1.6968e-05
jhamt	165.124	0.999206	0.21089	4.73805	2.15785e-06	1.69903e-05
CG15642	45.5603	-1.25156	0.264168	-4.73774	2.16118e-06	1.70032e-05
CG8111	965.346	-0.337324	0.0712099	-4.73704	2.16863e-06	1.70484e-05
CG31510	1955.17	-0.207683	0.0438731	-4.73372	2.20436e-06	1.73045e-05
pan	6759.88	-0.551322	0.116467	-4.7337	2.20464e-06	1.73045e-05
dpr19	295.867	-0.707745	0.149533	-4.73305	2.21173e-06	1.73465e-05
CG4612	5834.06	-0.264964	0.0560063	-4.73096	2.23458e-06	1.7512e-05
obst-E	61.1138	0.977861	0.206715	4.73047	2.23999e-06	1.75408e-05
CR45339	10.4452	-2.04633	0.432716	-4.72903	2.2559e-06	1.76516e-05
CG33993	814.464	-0.621811	0.131508	-4.7283	2.26404e-06	1.77015e-05
PTP-ER	1803.65	-0.263114	0.0556679	-4.7265	2.28424e-06	1.78455e-05
CG8079	1683.45	-0.302597	0.0640673	-4.72311	2.32264e-06	1.81314e-05
polo	10262.8	0.194268	0.0411442	4.72163	2.33958e-06	1.82495e-05
CG8064	1508.96	0.357261	0.0756843	4.72041	2.35372e-06	1.83455e-05
CG1924	67.4016	-1.05435	0.223368	-4.72023	2.35578e-06	1.83473e-05
CG34353	134.744	0.962344	0.203984	4.71774	2.38481e-06	1.8559e-05
CG30440	5135.84	-0.280789	0.059555	-4.71479	2.4196e-06	1.88152e-05
Noa36	1354.19	0.255853	0.0542782	4.71373	2.43225e-06	1.88989e-05
CG10426	230.739	-0.536031	0.113723	-4.71348	2.43527e-06	1.89077e-05
CG6495	780.115	-0.581359	0.123374	-4.71216	2.45108e-06	1.90158e-05
gig	3317.8	-0.242397	0.0514917	-4.70749	2.50784e-06	1.9441e-05
dome	6103.53	0.193585	0.0411299	4.70667	2.51793e-06	1.95042e-05
CG6388	1285.1	0.315871	0.0671383	4.70478	2.54143e-06	1.96711e-05
CG13690	506.109	0.574285	0.122076	4.70431	2.54727e-06	1.97011e-05
CG15735	3349.49	0.223338	0.0474889	4.70296	2.56417e-06	1.98166e-05
dyl	215.437	-1.07923	0.229817	-4.69606	2.65226e-06	2.04815e-05
CG2091	1340.97	0.237495	0.0506557	4.68843	2.75315e-06	2.12443e-05
fng	5451.41	0.149906	0.0319812	4.68732	2.76807e-06	2.13431e-05
sdk	16581.4	-0.328257	0.0701162	-4.68161	2.84625e-06	2.1929e-05
mthl6	40.2311	1.97742	0.422482	4.6805	2.8618e-06	2.20319e-05
Scgalpha	130.557	-0.905218	0.193431	-4.67979	2.87167e-06	2.2091e-05
CG12236	1436.07	-0.240039	0.0513048	-4.67869	2.88712e-06	2.21928e-05
Nedd8	1723.35	0.251132	0.0537095	4.67574	2.92899e-06	2.24974e-05
RpI135	1374.34	0.244206	0.052352	4.6647	3.09073e-06	2.37216e-05
CG41128	914.981	0.387167	0.0830036	4.66446	3.09424e-06	2.37304e-05
RpS29	36057.5	-0.335991	0.0720562	-4.6629	3.11778e-06	2.38927e-05
MYPT-75D	2642.97	-0.227962	0.048912	-4.66066	3.15198e-06	2.41363e-05
Ndc1	1749.36	0.256499	0.0550829	4.65661	3.2146e-06	2.45971e-05
l(3)neo38	22326.5	-0.258658	0.0555698	-4.65465	3.24533e-06	2.48133e-05
CG32075	751.965	0.306885	0.0659369	4.65422	3.25214e-06	2.48464e-05
CG9304	1858.52	-0.217302	0.0466932	-4.65383	3.25824e-06	2.48741e-05
Nup75	2022.95	0.213998	0.0459916	4.65299	3.2716e-06	2.49528e-05
Orc2	628.36	0.444577	0.0955489	4.65287	3.27352e-06	2.49528e-05
CG6073	465.072	0.584131	0.125617	4.65008	3.31814e-06	2.52738e-05
Cyt-c-p	1720	0.590301	0.127076	4.64526	3.39646e-06	2.58507e-05
CG18599	74.7042	-1.11766	0.240635	-4.64462	3.40707e-06	2.59118e-05
CG17486	1745.5	-0.474299	0.102129	-4.64412	3.4153e-06	2.59547e-05
Fen1	886.412	0.393576	0.0847653	4.64312	3.43182e-06	2.60605e-05
Orc1	1020.77	-0.458219	0.0987299	-4.64114	3.46492e-06	2.6292e-05
Nup214	5927.1	0.217215	0.0468042	4.64092	3.46862e-06	2.63002e-05
CG6026	596.867	-0.808682	0.174352	-4.63822	3.51427e-06	2.66263e-05
phtf	1470.6	-0.341478	0.0736743	-4.63497	3.56997e-06	2.70278e-05
CG1542	1535.56	0.378673	0.0817122	4.63423	3.5827e-06	2.70833e-05
RpL7A	61554.8	0.198702	0.0428765	4.63428	3.58186e-06	2.70833e-05
Sem1	2461.96	0.289516	0.0625027	4.63205	3.62062e-06	2.73329e-05
mir-1001	9.42949	-2.05023	0.442621	-4.63202	3.62116e-06	2.73329e-05
CG14183	28.7716	1.36523	0.294761	4.63167	3.62736e-06	2.73592e-05
CG5921	642.07	-0.561088	0.121164	-4.63082	3.64226e-06	2.7451e-05
Rpb7	796.612	0.286284	0.0618764	4.6267	3.71534e-06	2.79807e-05
chif	5748.98	-0.199244	0.0430708	-4.62595	3.72882e-06	2.80612e-05
fd68A	5779.74	-0.226301	0.0489347	-4.62455	3.75417e-06	2.82308e-05
UbcD10	1811.63	0.235713	0.0509736	4.62421	3.7602e-06	2.8255e-05
CG42238	2175.38	-0.381322	0.0824678	-4.62389	3.76604e-06	2.82777e-05
ida	704.291	0.31792	0.0687781	4.6224	3.79319e-06	2.84603e-05
CG9596	1076.39	0.298164	0.0645193	4.62132	3.81307e-06	2.85881e-05
Eph	10130.4	-0.225558	0.0488593	-4.61648	3.90312e-06	2.92413e-05
CG9922	1207.82	0.437935	0.0948873	4.61532	3.92491e-06	2.93827e-05
CG11686	907.78	-0.445827	0.0966183	-4.61431	3.94395e-06	2.95032e-05
7B2	194.228	-0.93124	0.202066	-4.60859	4.05412e-06	3.03048e-05
scyl	16680.9	-0.339421	0.0736533	-4.60836	4.05848e-06	3.03148e-05
sm	5506.91	-0.887132	0.192569	-4.60683	4.08853e-06	3.05166e-05
ttk	11540.6	-0.329523	0.0715495	-4.60553	4.11424e-06	3.06857e-05
norpA	4869.3	-0.511295	0.111025	-4.60522	4.12024e-06	3.07076e-05
Prosalpha5	4741.13	0.404144	0.0878432	4.60074	4.20988e-06	3.13523e-05
Cpr100A	30.5858	1.46759	0.319129	4.59874	4.25046e-06	3.16311e-05
CG43366	4991.45	-0.821847	0.178862	-4.59486	4.33049e-06	3.22028e-05
CG17574	603.792	0.559711	0.121817	4.59468	4.3342e-06	3.22065e-05
comt	999.553	-0.28633	0.0623536	-4.59203	4.38961e-06	3.25941e-05
dmpd	3132.85	-0.184897	0.040272	-4.5912	4.407e-06	3.26991e-05
CG12038	212.307	-0.560388	0.122118	-4.5889	4.45588e-06	3.30334e-05
klar	32758.8	-0.24846	0.0541452	-4.58877	4.45864e-06	3.30334e-05
CG1234	1801.48	0.222618	0.048535	4.58676	4.50178e-06	3.33284e-05
Dot	543.456	-0.486295	0.106059	-4.58514	4.53673e-06	3.35624e-05
CG4593	843.14	0.406584	0.0887184	4.58286	4.58649e-06	3.39056e-05
CR43144	123.749	0.715727	0.156214	4.58172	4.61169e-06	3.40668e-05
5-HT2A	20.247	-1.64763	0.359923	-4.57773	4.70045e-06	3.4646e-05
CG11577	2063.4	-0.268889	0.0587373	-4.57783	4.69829e-06	3.4646e-05
CR45517	145.199	-0.658638	0.143875	-4.57784	4.69803e-06	3.4646e-05
asparagine-synthetase	550.506	-0.725097	0.158407	-4.57744	4.70706e-06	3.46692e-05
grsm	5565.61	0.333361	0.0728572	4.57554	4.75001e-06	3.49599e-05
cutlet	661.156	0.316214	0.0691133	4.5753	4.75532e-06	3.49734e-05
roX2	307.524	-1.07183	0.234301	-4.57459	4.77152e-06	3.50668e-05
fwe	5277.92	-0.203744	0.0445524	-4.57312	4.80508e-06	3.52877e-05
C3G	2452.59	-0.215853	0.047203	-4.57285	4.81126e-06	3.53072e-05
GstD3	541.767	1.97492	0.433048	4.56051	5.10306e-06	3.74212e-05
Lim3	613.341	-0.482307	0.105815	-4.55803	5.16369e-06	3.78382e-05
CG34355	1531.85	-0.548257	0.120335	-4.55608	5.21181e-06	3.81629e-05
CG11679	514.436	0.352106	0.0772962	4.55528	5.23158e-06	3.82797e-05
Syt12	95.9673	-1.02364	0.224759	-4.5544	5.25364e-06	3.84132e-05
beat-IIIc	2009.17	-0.4007	0.0879949	-4.55368	5.27166e-06	3.85169e-05
bsh	21.9704	-2.00588	0.440787	-4.55068	5.3473e-06	3.90412e-05
Top3alpha	1300.42	-0.299096	0.0657307	-4.55032	5.35646e-06	3.90796e-05
CG31145	275.443	-1.20563	0.264996	-4.54962	5.37434e-06	3.91301e-05
CG32813	241.421	-0.56611	0.124431	-4.54959	5.37508e-06	3.91301e-05
beat-VII	302.871	-0.832985	0.183084	-4.54974	5.37128e-06	3.91301e-05
Fdh	4552.82	-0.310252	0.0682087	-4.54857	5.40109e-06	3.92909e-05
CngA	41.6898	1.5309	0.336902	4.54404	5.5186e-06	4.01168e-05
CG17683	2845.14	-0.205989	0.0453554	-4.54168	5.58088e-06	4.05108e-05
syd	2331.47	-0.233507	0.0514136	-4.54174	5.57912e-06	4.05108e-05
CG30101	412.501	-0.900455	0.198482	-4.5367	5.71408e-06	4.14477e-05
stet	103.424	-1.01465	0.223789	-4.53394	5.78934e-06	4.19633e-05
CG9186	2143.2	0.524975	0.115853	4.5314	5.8595e-06	4.24412e-05
CG15615	41.3786	-1.45853	0.322042	-4.52899	5.92666e-06	4.28658e-05
Cpr12A	155.34	1.44978	0.320111	4.529	5.92636e-06	4.28658e-05
CG2909	222.195	-0.627568	0.138604	-4.52779	5.96033e-06	4.30783e-05
borr	2446.8	0.36428	0.0804685	4.52699	5.98297e-06	4.32108e-05
Su(var)205	9307.58	0.243586	0.0538439	4.52392	6.0704e-06	4.38107e-05
CG42817	81.0191	1.05172	0.232562	4.52232	6.11655e-06	4.41121e-05
Usp12-46	711.985	0.319903	0.0707529	4.52141	6.14293e-06	4.42706e-05
CG15027	476.885	0.461557	0.102152	4.51835	6.23236e-06	4.48828e-05
Nipped-B	11158.8	-0.239131	0.0529485	-4.5163	6.29301e-06	4.52871e-05
CG1427	1397.38	-0.291987	0.0646876	-4.51379	6.36781e-06	4.57926e-05
CG5323	701.13	0.328108	0.0727149	4.51225	6.4145e-06	4.60953e-05
Itp-r83A	6050.85	-0.40173	0.0890496	-4.51131	6.44287e-06	4.62464e-05
baf	2923.2	0.270401	0.0599392	4.51125	6.44474e-06	4.62464e-05
CG12007	878.166	0.323012	0.0716508	4.50815	6.53956e-06	4.68933e-05
Nrt	13950.6	-0.410967	0.0911829	-4.50706	6.57317e-06	4.71007e-05
AnxB11	3219.36	0.286301	0.0635964	4.50185	6.73646e-06	4.82363e-05
CSN1b	2710.54	0.303477	0.0674698	4.49797	6.8606e-06	4.90902e-05
CG1648	1752.26	0.634669	0.141123	4.49727	6.8831e-06	4.92161e-05
luna	1670.36	-0.28149	0.062599	-4.49671	6.90138e-06	4.93117e-05
CG10440	4337.44	0.523234	0.116367	4.49641	6.91106e-06	4.93457e-05
Elp2	1845.81	0.221216	0.0492055	4.49576	6.93235e-06	4.94626e-05
CG32767	4867.56	-0.31544	0.0701743	-4.49509	6.95395e-06	4.95815e-05
Ice	3550.96	0.300235	0.0667953	4.49486	6.96166e-06	4.96012e-05
CG32808	86.5576	-0.847179	0.188543	-4.49329	7.01298e-06	4.99314e-05
Klp61F	4726.24	0.241622	0.0537805	4.49275	7.03103e-06	5.00244e-05
aft	2056.96	0.244436	0.0544245	4.49129	7.07934e-06	5.03325e-05
GstD1	14079.1	0.548753	0.122234	4.48935	7.14424e-06	5.0758e-05
E(spl)m3-HLH	2537.14	-0.41579	0.0926496	-4.48777	7.19739e-06	5.10995e-05
mthl9	1632.4	0.256335	0.0571351	4.48647	7.24137e-06	5.13754e-05
CG7048	2020.24	0.462798	0.103259	4.4819	7.39828e-06	5.24515e-05
CG3353	754.118	0.367367	0.0819906	4.4806	7.44343e-06	5.27343e-05
CG7341	261.036	-0.499147	0.111566	-4.47402	7.67612e-06	5.43446e-05
CR43751	110.084	-1.02193	0.228496	-4.47241	7.73429e-06	5.47178e-05
CG9153	4925.4	0.26278	0.0587695	4.47137	7.77188e-06	5.4945e-05
CG9286	1047.79	0.342308	0.0765711	4.47045	7.80537e-06	5.5143e-05
CG12895	477.155	0.407751	0.0912509	4.46846	7.87864e-06	5.56214e-05
dikar	6190.86	-0.310549	0.0695412	-4.46568	7.98149e-06	5.63079e-05
CG30427	111.272	-0.940523	0.210663	-4.46458	8.02245e-06	5.65571e-05
CG14767	5875.03	-0.208362	0.0466734	-4.46425	8.03485e-06	5.66048e-05
dUTPase	4932.28	0.430139	0.096359	4.46392	8.04745e-06	5.66538e-05
CG15443	856.792	0.373917	0.0838038	4.46181	8.12703e-06	5.7174e-05
CG3198	3338.33	-0.294447	0.0660472	-4.45814	8.26752e-06	5.81216e-05
CG15236	59.5295	-1.40713	0.315684	-4.4574	8.29612e-06	5.82004e-05
GAA1	2087.11	0.253699	0.056916	4.45742	8.29514e-06	5.82004e-05
Tom40	2727.13	0.276785	0.0620929	4.45759	8.28846e-06	5.82004e-05
fzy	3228.06	0.252874	0.0567337	4.45721	8.30343e-06	5.8211e-05
Afti	1724.28	-0.197893	0.0444121	-4.45584	8.35643e-06	5.85417e-05
pncr009:3L	544.276	-0.492662	0.110596	-4.45461	8.40448e-06	5.88372e-05
CG13868	364.977	-0.64775	0.145498	-4.45195	8.50941e-06	5.95101e-05
CG9220	1540.11	0.262942	0.0590632	4.45187	8.51246e-06	5.95101e-05
CG17374	92.0536	1.64713	0.370046	4.45114	8.54175e-06	5.96734e-05
CG17698	1570.9	-0.406431	0.0913262	-4.45032	8.57425e-06	5.98587e-05
CG1233	1270.74	-0.259118	0.0582325	-4.44971	8.59847e-06	5.99862e-05
CG10341	1415.01	0.334053	0.0751074	4.44768	8.68033e-06	6.05151e-05
eIF-1A	9600.63	0.189588	0.0426391	4.44635	8.73408e-06	6.08476e-05
NK7.1	903.716	0.32126	0.0722861	4.44428	8.81863e-06	6.1394e-05
CR44069	212.055	-1.00166	0.225552	-4.44093	8.95704e-06	6.23144e-05
CG44325	3963.23	0.386459	0.0870389	4.44008	8.99262e-06	6.25186e-05
Pxn	596.064	0.885522	0.199448	4.43985	9.00201e-06	6.25406e-05
CG31997	3989.67	-0.403618	0.0909825	-4.43622	9.15538e-06	6.35622e-05
Nipped-A	11076.8	-0.321023	0.0723868	-4.43483	9.21469e-06	6.39297e-05
CG8145	554.097	-0.348323	0.0785468	-4.43459	9.22485e-06	6.3956e-05
GstE1	436.94	0.625954	0.141211	4.43276	9.30363e-06	6.44577e-05
ImpE2	139345	-0.636629	0.14367	-4.43119	9.37156e-06	6.48835e-05
qkr58E-3	4026.51	-0.347146	0.0783443	-4.43103	9.37832e-06	6.48856e-05
spel1	1790.53	0.23732	0.053598	4.42778	9.52081e-06	6.58261e-05
CASK	3280.05	-0.170317	0.0384839	-4.42568	9.61406e-06	6.6425e-05
Dap160	3190.32	-0.193546	0.0437368	-4.42524	9.63335e-06	6.65125e-05
a6	799.915	-0.278466	0.062932	-4.42487	9.65003e-06	6.65819e-05
CG15312	263.695	-0.496972	0.112365	-4.42283	9.74155e-06	6.71672e-05
Hpr1	1406.46	0.241697	0.0546603	4.42181	9.78779e-06	6.74397e-05
net	724.358	-0.366556	0.0829033	-4.42148	9.80267e-06	6.74496e-05
und	4344.02	0.186819	0.042252	4.42155	9.79963e-06	6.74496e-05
CG18507	2761.8	-0.418332	0.0946276	-4.42083	9.83228e-06	6.7607e-05
nonA	9100.55	-0.262948	0.0594944	-4.41972	9.88299e-06	6.79092e-05
GstT1	1245.75	0.345613	0.0782237	4.41827	9.94962e-06	6.83202e-05
CG33970	356.035	0.856971	0.194012	4.4171	1.00033e-05	6.86418e-05
sNPF	337.407	1.05884	0.239733	4.41677	1.00185e-05	6.86993e-05
mod(mdg4)	14956.8	-0.103079	0.0233601	-4.41262	1.02125e-05	6.99818e-05
CG17360	1252	-0.234996	0.0533147	-4.40771	1.04467e-05	7.15377e-05
CG2852	44543.7	-0.281616	0.0639022	-4.40699	1.04817e-05	7.17283e-05
SelD	4628.89	0.324832	0.0737158	4.40654	1.05034e-05	7.18283e-05
esg	1893.1	0.329486	0.0748016	4.4048	1.05882e-05	7.23587e-05
CG6236	1784.56	0.19458	0.0441778	4.40448	1.06036e-05	7.24145e-05
Cbl	3472.26	-0.226019	0.0513254	-4.40364	1.06451e-05	7.26486e-05
kel	3667.56	-0.221452	0.0502913	-4.40338	1.06578e-05	7.26857e-05
CG16952	4231.43	-0.144566	0.0328352	-4.40278	1.06871e-05	7.2836e-05
Ugt86Di	1683.25	0.51565	0.117128	4.40246	1.07028e-05	7.28939e-05
cdc14	1471.47	-0.341347	0.0775911	-4.39931	1.08596e-05	7.39115e-05
mRpS25	558.638	0.31532	0.0717	4.39777	1.09371e-05	7.43886e-05
eIF2B-delta	2204.26	0.402049	0.091535	4.3923	1.12159e-05	7.62334e-05
Cap-D2	3548.28	0.201745	0.0459555	4.39001	1.13346e-05	7.69879e-05
CG13993	1477.86	0.370485	0.0844032	4.38946	1.1363e-05	7.71286e-05
Syn2	139.583	-0.622041	0.141731	-4.38889	1.13932e-05	7.72816e-05
LSm7	1286.09	0.375415	0.0855908	4.38617	1.15366e-05	7.82014e-05
CG15309	1187.92	-0.498502	0.113708	-4.38405	1.16492e-05	7.89108e-05
Ski6	501.78	0.393079	0.0896684	4.38369	1.16685e-05	7.89883e-05
CG10147	194.023	-0.517653	0.118129	-4.3821	1.17539e-05	7.95129e-05
CG42339	198.693	-0.655689	0.149643	-4.38168	1.17767e-05	7.96138e-05
Nop56	5892.56	0.308939	0.0705258	4.38051	1.18404e-05	7.99906e-05
CG3649	949.236	-0.40531	0.0925402	-4.37982	1.18776e-05	8.01338e-05
Snx6	2913.27	0.195334	0.0445982	4.37985	1.1876e-05	8.01338e-05
spn-E	263.926	-0.552834	0.126281	-4.37779	1.19889e-05	8.08304e-05
CG3714	705.857	0.335797	0.076723	4.37674	1.20466e-05	8.11649e-05
Fib	4180.25	0.297741	0.0680407	4.37593	1.20918e-05	8.14151e-05
Lnk	2581.52	-0.212261	0.0485505	-4.37197	1.23131e-05	8.28494e-05
Ptp99A	3725.29	-0.48345	0.110627	-4.3701	1.2419e-05	8.35062e-05
RIC-3	183.221	-0.823084	0.188394	-4.36895	1.24843e-05	8.38886e-05
CG16791	7864.2	-0.258642	0.0592179	-4.36763	1.25601e-05	8.43416e-05
CG4133	382.664	-0.44665	0.102376	-4.36282	1.28394e-05	8.61599e-05
CG7966	172.365	-0.648009	0.148611	-4.36044	1.29803e-05	8.70466e-05
CG13920	100.7	-0.92542	0.212579	-4.35331	1.341e-05	8.98687e-05
CG13063	12.8961	1.91131	0.439196	4.35183	1.35003e-05	9.04133e-05
GstT4	602.943	-0.950042	0.218412	-4.34978	1.36276e-05	9.12051e-05
Stam	2873.78	0.181344	0.0417014	4.34864	1.36987e-05	9.16197e-05
CG14238	43.7726	-1.16697	0.268438	-4.34728	1.37839e-05	9.21281e-05
CG13436	202.624	-0.500813	0.115261	-4.34502	1.39263e-05	9.30181e-05
CG9380	167.019	-0.673706	0.155074	-4.34441	1.3965e-05	9.32146e-05
Bdbt	680.777	0.342886	0.0789701	4.34197	1.41212e-05	9.41835e-05
Taf12L	42.5316	1.10335	0.254119	4.34185	1.41289e-05	9.41835e-05
dgt5	980.35	0.271095	0.0624433	4.34146	1.41539e-05	9.42872e-05
futsch	6358.76	-0.565868	0.130368	-4.34053	1.42137e-05	9.46231e-05
Ggamma1	8294.35	-0.226925	0.0523229	-4.33702	1.44427e-05	9.6084e-05
CG12301	1055.36	0.403322	0.0930203	4.33585	1.45196e-05	9.65029e-05
prtp	3740.4	0.236497	0.0545455	4.33577	1.45249e-05	9.65029e-05
Rpd3	9228.68	0.269964	0.0622713	4.33529	1.45569e-05	9.66509e-05
CG42500	137.866	1.00404	0.231646	4.33437	1.46179e-05	9.69921e-05
ltd	1287.16	-0.44165	0.101907	-4.33384	1.46528e-05	9.71595e-05
DAAM	4399.94	-0.255511	0.0589725	-4.33272	1.47281e-05	9.75943e-05
Nmt	3534.19	0.325742	0.0752184	4.33061	1.48694e-05	9.84656e-05
CG12913	39.434	-1.2334	0.284836	-4.3302	1.48977e-05	9.85882e-05
CG3303	2170.06	-0.178384	0.0412	-4.32972	1.49301e-05	9.87376e-05
CG11980	2044.45	0.356889	0.0824553	4.32827	1.50286e-05	9.93234e-05
nsr	10.4896	1.81934	0.420445	4.32717	1.51034e-05	9.97522e-05
GstE12	2194.26	0.219641	0.0507802	4.32532	1.5231e-05	0.000100529
CG9384	2044.71	-0.251463	0.0581553	-4.32399	1.53229e-05	0.000101069
PHGPx	3455.11	0.186098	0.0430618	4.32165	1.5487e-05	0.000102084
CG7058	76.5526	-0.887251	0.205333	-4.32104	1.55295e-05	0.00010223
LpR1	1110.43	-0.377742	0.0874184	-4.32108	1.55269e-05	0.00010223
Trax	1365.91	0.309088	0.0715533	4.31969	1.56249e-05	0.00010279
kug	19756.1	-0.299269	0.0693447	-4.31568	1.59116e-05	0.000104608
dbo	3519.03	-0.221404	0.0513407	-4.31244	1.61465e-05	0.000106083
CG9775	6097.85	-0.142665	0.0331299	-4.30622	1.66066e-05	0.000109034
CG10171	966.499	-0.262566	0.0609771	-4.30597	1.66252e-05	0.000109085
T-cp1	13187.2	0.298517	0.0693599	4.30389	1.67827e-05	0.000110047
CG8370	1997.41	-0.200863	0.046686	-4.30244	1.68931e-05	0.000110698
CG11885	454.629	0.391518	0.0910252	4.3012	1.69874e-05	0.000111171
CG9095	1017.02	-0.894411	0.207943	-4.30123	1.69855e-05	0.000111171
Mkp3	2227.93	-0.175388	0.0407842	-4.30038	1.70502e-05	0.000111443
msl-2	1886.24	-0.433603	0.100829	-4.30037	1.70512e-05	0.000111443
Smg5	6323.12	-0.303406	0.0705707	-4.29932	1.71319e-05	0.000111898
CG18809	1223.23	-0.268514	0.0624683	-4.29841	1.7203e-05	0.000112143
GABA-B-R1	64.4505	-0.91725	0.213392	-4.29844	1.72007e-05	0.000112143
beta4GalNAcTA	671.934	-0.4638	0.107896	-4.29859	1.71887e-05	0.000112143
Ric	546.269	-0.374889	0.0872276	-4.29783	1.72479e-05	0.000112363
mura	6853.9	-0.396579	0.0923089	-4.29622	1.73736e-05	0.000113109
CG45105	982.691	-0.334176	0.0778038	-4.29511	1.74607e-05	0.000113602
CG30015	5905.75	0.169932	0.0395658	4.29492	1.74755e-05	0.000113625
CG4061	1113.54	-0.30302	0.0705616	-4.2944	1.75165e-05	0.000113818
jdp	99.6978	-0.719298	0.167602	-4.29172	1.77297e-05	0.000115128
CG34247	81.8507	1.78029	0.415169	4.28811	1.80202e-05	0.000116939
Hsp67Bc	2949.27	0.706936	0.164895	4.2872	1.80938e-05	0.000117341
skl	38.0164	1.23292	0.28798	4.28128	1.85825e-05	0.000120432
Sod3	7548.97	-0.189163	0.0441885	-4.28083	1.86194e-05	0.000120593
CIAPIN1	1810.69	0.241187	0.0563741	4.27833	1.88301e-05	0.00012188
PKD	5882.57	-0.442325	0.103483	-4.27437	1.91676e-05	0.000123984
RpL13A	37047.4	-0.139648	0.0326747	-4.27388	1.92098e-05	0.000124177
CG16800	38.8136	-1.30415	0.305224	-4.27276	1.93065e-05	0.000124722
mRpL32	485.931	0.442456	0.103588	4.2713	1.94335e-05	0.000125462
CG9391	736.311	0.280175	0.065624	4.26939	1.96008e-05	0.000126461
Hsromega	3904.08	-0.527967	0.123675	-4.26899	1.96358e-05	0.000126605
cta	1788.75	-0.257511	0.060325	-4.26872	1.966e-05	0.00012668
CG9853	1351.66	0.33137	0.0776308	4.26853	1.96764e-05	0.000126704
26-29-p	7978.99	0.164447	0.0385389	4.26703	1.98089e-05	0.000127476
Lrrk	1563.37	-0.367218	0.0860983	-4.26511	1.99808e-05	0.000128499
tadr	215.43	0.588684	0.138031	4.26487	2.00021e-05	0.000128554
mia	305.968	-0.466513	0.109449	-4.26236	2.02278e-05	0.000129921
CG31918	1414.26	-0.32766	0.0768831	-4.2618	2.02789e-05	0.000130166
yellow-d2	99.6336	-0.805895	0.189148	-4.26067	2.03819e-05	0.000130744
CG7694	293.473	0.517687	0.121517	4.26021	2.04233e-05	0.000130926
CG9427	1283.28	-0.315742	0.0741384	-4.25882	2.05513e-05	0.000131662
Vps20	764.175	0.306677	0.072097	4.25367	2.10291e-05	0.000134637
csw	2724.7	-0.348164	0.0818579	-4.25327	2.10672e-05	0.000134795
Est-Q	54.4169	-1.14289	0.268869	-4.25074	2.13061e-05	0.00013615
S6k	3538.75	0.151472	0.0356331	4.25087	2.12942e-05	0.00013615
CRMP	986.62	-0.432064	0.101687	-4.24898	2.14749e-05	0.000137141
Pax	3080.98	0.309834	0.0729361	4.24802	2.15664e-05	0.000137638
CG42240	814.384	-0.391394	0.0921871	-4.24564	2.17967e-05	0.00013902
pnut	8742.01	0.199988	0.0471168	4.24452	2.1906e-05	0.000139628
Scox	615.7	0.377065	0.0889054	4.24119	2.22341e-05	0.000141629
nAChRalpha4	151.336	-0.839388	0.198005	-4.23923	2.24291e-05	0.000142781
CG7277	1231.64	0.241938	0.057078	4.23874	2.24782e-05	0.000143003
CG17568	318.986	-0.486996	0.114966	-4.23599	2.27547e-05	0.000144671
CG3756	735.699	0.397109	0.0937819	4.23439	2.29176e-05	0.000145614
CG12795	611.793	-0.380719	0.0899485	-4.23263	2.3097e-05	0.000146661
CG1603	895.51	-0.241601	0.0571546	-4.22715	2.36668e-05	0.000150184
CG32581	185.906	-0.926555	0.219272	-4.2256	2.38302e-05	0.000151125
CG8303	134.973	0.601297	0.142321	4.22493	2.39011e-05	0.000151384
Vha100-1	4082.04	-0.174468	0.0412948	-4.22494	2.39004e-05	0.000151384
CG30178	29.3034	-1.31494	0.311336	-4.22353	2.40506e-05	0.000152234
CG34424	239.751	-0.482657	0.114345	-4.22107	2.4315e-05	0.000153811
sip2	3658.02	0.276981	0.0656429	4.21951	2.44835e-05	0.00015478
CG13215	6.9436	1.917	0.454639	4.21653	2.48085e-05	0.000156736
sqh	6940.95	0.116752	0.0276905	4.21632	2.48319e-05	0.000156785
Cip4	5868.89	0.186049	0.0441332	4.21562	2.49096e-05	0.000157176
pk	6423.09	-0.310341	0.073643	-4.21413	2.50746e-05	0.000158118
AttB	137.895	-1.6631	0.394668	-4.21392	2.50974e-05	0.000158163
CR43426	38.6451	-1.08759	0.258212	-4.21202	2.53096e-05	0.000159399
CG34362	247.062	-0.755011	0.179644	-4.20282	2.63611e-05	0.000165918
CG10132	187.626	-0.532816	0.12684	-4.2007	2.66096e-05	0.000167377
CG8945	25.0382	-1.49682	0.356485	-4.19883	2.68303e-05	0.000168554
slv	546.728	-0.347645	0.0827956	-4.19884	2.6829e-05	0.000168554
CG7006	746.09	0.323204	0.0771144	4.19122	2.77455e-05	0.000174195
CG13465	10.1027	1.80312	0.43042	4.1892	2.79938e-05	0.000175644
DNA-ligI	1191.26	0.383306	0.0915144	4.18848	2.80832e-05	0.000176095
CstF-50	779.156	0.364316	0.0870113	4.18699	2.82677e-05	0.000177141
NKAIN	7367.9	-0.200902	0.0480002	-4.18543	2.84625e-05	0.00017825
plum	4064.07	-0.289339	0.0691884	-4.18191	2.89077e-05	0.000180925
CG9485	195.722	-0.677113	0.161974	-4.18038	2.91027e-05	0.000182032
CG8326	672.261	0.382262	0.0915293	4.17638	2.9618e-05	0.00018514
CG7593	523.754	0.70418	0.168801	4.17166	3.02385e-05	0.000188902
CDC45L	1578.94	0.258193	0.0619197	4.16981	3.04852e-05	0.000190324
CG8021	112.134	0.706271	0.169388	4.16954	3.05214e-05	0.000190432
Obp56a	165.852	1.6611	0.398409	4.16934	3.0548e-05	0.000190434
Ube3a	2765.49	0.170415	0.0408742	4.16925	3.05597e-05	0.000190434
S6kII	1182.5	-0.219901	0.0527548	-4.16836	3.06804e-05	0.000191068
CG1103	2802.55	-0.181714	0.0436289	-4.165	3.11354e-05	0.000193781
Map60	5166.13	0.206146	0.0494975	4.16478	3.11653e-05	0.000193847
CG14231	518.048	-0.316084	0.075909	-4.16399	3.12732e-05	0.000194397
Exo84	1267.85	0.221966	0.0533145	4.16334	3.13629e-05	0.000194834
g	4278.22	-0.24921	0.0598814	-4.16173	3.15844e-05	0.000196089
CG5664	998.122	-0.27705	0.0666102	-4.15927	3.19265e-05	0.00019809
CG12288	848.787	0.297971	0.0716546	4.15844	3.20426e-05	0.000198654
CG3842	1721.9	-0.283982	0.0682922	-4.15834	3.20569e-05	0.000198654
CG42390	574.286	0.612269	0.147319	4.15606	3.23776e-05	0.000200518
Prosalpha2	6128.59	0.256785	0.0617935	4.15554	3.2452e-05	0.000200854
Teh3	38.9533	-1.287	0.309823	-4.15399	3.26725e-05	0.000202095
CG13532	893.225	-0.441804	0.106373	-4.15334	3.27664e-05	0.00020255
CG11123	1224.25	0.292309	0.0704096	4.15155	3.30231e-05	0.000204011
SmE	2102.38	0.29121	0.0702034	4.14809	3.35264e-05	0.000206867
yellow-h	37.9877	1.26624	0.305253	4.14818	3.35133e-05	0.000206867
CG9279	332.434	0.424207	0.102278	4.14757	3.36028e-05	0.00020721
C15	314.851	0.570333	0.137599	4.1449	3.39956e-05	0.000209375
tra2	1574.6	-0.227746	0.0549445	-4.14502	3.39779e-05	0.000209375
Utx	3367.27	-0.166819	0.0402548	-4.14407	3.41197e-05	0.000210011
CG3788	177.506	0.681419	0.164465	4.14323	3.42442e-05	0.000210648
CG5844	1361.78	0.35801	0.0864273	4.14233	3.43796e-05	0.000211352
Rpn7	5064.53	0.225563	0.0544671	4.14127	3.45381e-05	0.000212196
CG15822	2631.82	-0.278076	0.0671584	-4.1406	3.46399e-05	0.000212691
CG31728	992.562	0.852392	0.205975	4.13832	3.49852e-05	0.00021468
prom	81.712	-0.767527	0.185475	-4.13816	3.50106e-05	0.000214705
CG4749	277.053	0.526094	0.127153	4.13749	3.51127e-05	0.000215199
qtc	698.177	-0.417774	0.100981	-4.13716	3.51634e-05	0.000215378
CrzR	36.8286	-1.6236	0.392614	-4.13536	3.54398e-05	0.000216939
CG31998	10089.8	-0.234173	0.0566385	-4.13451	3.55713e-05	0.000217506
Pgk	6213.54	-0.214036	0.0517685	-4.13448	3.55757e-05	0.000217506
rau	1077.11	-0.494107	0.119516	-4.13423	3.56148e-05	0.000217612
CG11597	244.62	-0.545011	0.131876	-4.13276	3.58432e-05	0.000218875
PCID2	971.606	0.264997	0.0641382	4.13166	3.60152e-05	0.000219791
CG15322	53.1116	0.885081	0.21427	4.13067	3.61702e-05	0.000220603
__ambiguous	693488	-0.0828246	0.0200527	-4.13036	3.62201e-05	0.000220773
Cdk5alpha	740.586	-0.413074	0.100071	-4.12779	3.66272e-05	0.000223119
FKBP59	6547.73	0.205047	0.0496951	4.12611	3.68954e-05	0.000224617
CG7607	42.1024	-1.05479	0.255648	-4.12594	3.69229e-05	0.000224648
bip2	6615.96	-0.20548	0.0498357	-4.12316	3.73717e-05	0.000227241
CG14314	785.64	0.35544	0.0862121	4.12285	3.74212e-05	0.000227404
Bin1	1400.94	0.297527	0.0722037	4.12066	3.77781e-05	0.000229018
CG15747	808.288	-0.266374	0.0646427	-4.12072	3.77693e-05	0.000229018
Rpn3	6404.52	0.266448	0.0646588	4.12083	3.77514e-05	0.000229018
mthl14	140.541	0.920808	0.22344	4.12105	3.77154e-05	0.000229018
RhoGAP93B	2662.92	-0.178141	0.0432387	-4.11993	3.7898e-05	0.000229606
Ir51b	186.272	-0.769371	0.186762	-4.11952	3.79656e-05	0.000229877
eIF2B-alpha	842.784	0.301663	0.0732432	4.11865	3.81097e-05	0.000230611
5-HT7	24.9033	-1.28362	0.311808	-4.11669	3.84353e-05	0.000232441
Arp3	4462.62	0.274686	0.0667529	4.11496	3.87241e-05	0.000234046
RpL40	39568.4	-0.159572	0.0387841	-4.11436	3.88254e-05	0.000234518
CG5065	2277.69	-0.878912	0.213628	-4.11421	3.88502e-05	0.000234527
CSN3	1946.28	0.178789	0.0434592	4.11395	3.88944e-05	0.000234652
Ir21a	6.58963	-1.84914	0.449608	-4.11277	3.90942e-05	0.000235585
PH4alphaEFB	2126.84	-0.221483	0.0538526	-4.11276	3.9096e-05	0.000235585
CG4998	45.2258	1.04413	0.254021	4.11043	3.94922e-05	0.00023783
CG9640	323.241	-0.459403	0.111801	-4.1091	3.97197e-05	0.000238913
tld	993.978	0.726722	0.176851	4.10924	3.9696e-05	0.000238913
CG5916	357.312	-0.427677	0.104085	-4.10892	3.97521e-05	0.000238956
RhoGEF64C	3598.51	-0.497891	0.121177	-4.10879	3.97744e-05	0.000238956
CG17265	2998.02	-0.277905	0.0676416	-4.10849	3.98255e-05	0.000239119
CG7182	1595.55	0.437733	0.106573	4.10736	4.00208e-05	0.000240149
Muc12Ea	6.86166	1.85761	0.452353	4.10655	4.01617e-05	0.00024085
CG3632	2977.36	-0.168346	0.0410003	-4.10598	4.0261e-05	0.000241195
nab	259.099	-0.660498	0.160864	-4.10594	4.02672e-05	0.000241195
CG7357	1105.26	-0.241518	0.0588945	-4.10087	4.11608e-05	0.0002464
CG31636	57.5805	-1.46214	0.356594	-4.10029	4.12641e-05	0.000246872
CG12880	4987.34	0.407956	0.0994999	4.10007	4.13028e-05	0.000246956
Slip1	4644.61	-0.216455	0.0528011	-4.09945	4.14138e-05	0.000247472
Nup93-1	3882.71	0.234628	0.05726	4.09759	4.17479e-05	0.00024932
Nup133	2615.04	0.252673	0.0616922	4.0957	4.20902e-05	0.000251215
Socs16D	2292.11	-0.188338	0.0460012	-4.0942	4.23621e-05	0.000252687
defl	1294.66	0.234823	0.0573771	4.09263	4.26514e-05	0.000254262
foxo	2323.66	-0.230801	0.0564624	-4.08769	4.35694e-05	0.00025958
Rcd6	713.47	0.405854	0.0993329	4.08579	4.39262e-05	0.00026145
sbr	3684.53	-0.128254	0.0313907	-4.08575	4.39353e-05	0.00026145
Ino80	2557.21	0.147297	0.0360761	4.08296	4.44664e-05	0.000264454
Jafrac2	2126.24	0.338626	0.0829956	4.08005	4.50259e-05	0.000267623
CG8768	251.157	-0.44052	0.108098	-4.07519	4.59765e-05	0.00027295
fus	6519.8	-0.23159	0.056829	-4.07521	4.59722e-05	0.00027295
CG11777	425.278	0.438629	0.107662	4.07412	4.61895e-05	0.00027389
CG1578	2964.34	-0.240851	0.0591168	-4.07416	4.61814e-05	0.00027389
CG11668	14.007	-1.55216	0.381104	-4.0728	4.64512e-05	0.000275279
CG4806	1537.92	0.227092	0.055763	4.07244	4.65234e-05	0.000275545
CG43320	190.693	0.530161	0.130256	4.07014	4.69854e-05	0.000278117
CG10321	2741.39	-0.19494	0.0479142	-4.06853	4.73107e-05	0.000279721
ste24a	2547.44	0.203541	0.0500283	4.06852	4.73121e-05	0.000279721
snz	1016.08	-0.407537	0.100186	-4.06781	4.74565e-05	0.00028041
yuri	1126.8	-0.237047	0.0582891	-4.06675	4.76725e-05	0.00028152
CG4294	3666.99	-0.300634	0.073942	-4.06581	4.78657e-05	0.000282495
geminin	2536.19	0.188042	0.0462625	4.06468	4.80979e-05	0.000283699
CG15431	80.1364	0.789538	0.194265	4.06423	4.81919e-05	0.000283841
JhI-1	779.361	0.296175	0.0728775	4.06402	4.82351e-05	0.000283841
Tl	3785.64	-0.339385	0.0835025	-4.06437	4.81631e-05	0.000283841
mRpL36	386.993	0.418807	0.10305	4.06412	4.82146e-05	0.000283841
CG9760	101.689	-0.744601	0.183444	-4.05902	4.928e-05	0.000289819
CG17556	419.641	0.488879	0.120453	4.05869	4.93495e-05	0.000290058
CG31174	20.4097	1.48322	0.365547	4.05754	4.95923e-05	0.000291315
Bsg	6917.83	-0.171408	0.0422541	-4.0566	4.97914e-05	0.000292313
Hrs	2008.19	0.205882	0.0507739	4.05487	5.01621e-05	0.000294317
His4r	18092.7	-0.295073	0.0728006	-4.05317	5.05289e-05	0.000296296
Ama	5998.47	0.495731	0.122346	4.05187	5.08089e-05	0.000297765
Nf1	4016.71	-0.3514	0.0867679	-4.04989	5.12423e-05	0.000300129
vari	12117.4	-0.195906	0.0483757	-4.04969	5.12852e-05	0.000300205
IntS10	657.853	0.279162	0.0689577	4.04831	5.15884e-05	0.000301804
CG30185	579.931	0.42715	0.105567	4.04626	5.20426e-05	0.000304284
CG14712	1791.01	0.204898	0.0506461	4.04568	5.21706e-05	0.000304855
CG43338	78.8773	-0.954069	0.235835	-4.04549	5.22133e-05	0.000304927
CG15881	534.696	0.315848	0.0781024	4.04402	5.2542e-05	0.00030649
bdg	3325	-0.136807	0.0338288	-4.04409	5.25276e-05	0.00030649
CG16863	220.715	-0.519165	0.128452	-4.0417	5.3064e-05	0.000309355
Tina-1	3949.43	0.336994	0.0834237	4.03955	5.3555e-05	0.000312036
Unr	13200.6	-0.317146	0.0785221	-4.03894	5.36933e-05	0.000312661
CG5758	7123.23	-0.28957	0.0717315	-4.03686	5.41714e-05	0.000315262
REG	5834.16	0.198699	0.0492394	4.03536	5.45175e-05	0.000317092
CG10366	784.773	-0.271978	0.0674641	-4.03144	5.54353e-05	0.000322057
CG7206	1607.56	-0.234286	0.0581137	-4.03151	5.54192e-05	0.000322057
CG6984	252.531	0.541051	0.134212	4.0313	5.54693e-05	0.000322068
CG2144	1731.48	-0.189634	0.0470516	-4.03033	5.56982e-05	0.000323211
babos	3207.88	0.294125	0.0729885	4.02974	5.58382e-05	0.000323835
ebd2	402.571	-0.60986	0.151423	-4.02753	5.6366e-05	0.000326708
CdsA	1446.48	-0.209547	0.0520671	-4.02456	5.7082e-05	0.000330667
CG4259	74.2842	1.31906	0.32778	4.02424	5.71603e-05	0.00033093
qkr58E-1	3533.19	-0.272109	0.0676505	-4.02228	5.76386e-05	0.000333507
CG34293	127.936	0.641361	0.159591	4.01879	5.84982e-05	0.000338285
CG10098	2211.17	0.355797	0.088538	4.01857	5.85519e-05	0.000338401
CG4968	2023.75	0.225169	0.0560479	4.01744	5.88345e-05	0.000339781
CG6745	838.625	0.305805	0.0761233	4.01723	5.8887e-05	0.000339781
l(3)72Dn	798.209	0.391345	0.0974172	4.01721	5.88923e-05	0.000339781
Tes	2132.08	0.20194	0.0502923	4.01532	5.93644e-05	0.000342308
Dip2	586.054	-0.413582	0.103022	-4.01449	5.95741e-05	0.000343124
mex1	11.9464	-1.59317	0.396844	-4.01459	5.95481e-05	0.000343124
tej	112.524	1.68293	0.419291	4.01375	5.97606e-05	0.000344
CG10924	421.786	-0.976175	0.24334	-4.01156	6.03184e-05	0.000346947
CR45520	20.3206	-1.50553	0.375306	-4.01147	6.03416e-05	0.000346947
CG14741	2391	0.251634	0.0627447	4.01044	6.06064e-05	0.00034827
BthD	397.522	0.52578	0.131206	4.00729	6.14186e-05	0.000352697
step	2596.82	-0.163635	0.0408353	-4.00718	6.1447e-05	0.000352697
arm	38490.9	-0.193443	0.048303	-4.00479	6.2073e-05	0.000356086
CG17036	79.8564	-0.750763	0.187481	-4.00447	6.21578e-05	0.000356369
CG8441	791.488	0.294213	0.0734739	4.00431	6.21977e-05	0.000356394
CG33099	37.5209	1.47772	0.369208	4.0024	6.2704e-05	0.00035909
mRpL11	389.698	0.507644	0.126889	4.00068	6.31595e-05	0.000361493
CG17337	2921.95	0.216214	0.0540586	3.99962	6.3443e-05	0.000362708
wtrw	274.52	-0.73881	0.18472	-3.99962	6.34441e-05	0.000362708
CG17493	3918.57	-0.207117	0.0517902	-3.99915	6.35702e-05	0.000363222
t	491.112	-1.1775	0.294464	-3.9988	6.36653e-05	0.000363558
CG11357	1736.47	0.207617	0.0519285	3.99813	6.38456e-05	0.000364381
CG13760	297.365	-0.430128	0.107664	-3.99511	6.46629e-05	0.000368836
CG32544	57.0075	-1.00549	0.251696	-3.99486	6.47327e-05	0.000369024
Vps24	1594.41	0.270016	0.0675978	3.99445	6.48437e-05	0.000369447
fra	12979.4	-0.238461	0.0597048	-3.99401	6.49658e-05	0.000369933
Ipk2	604.29	0.311637	0.0780522	3.99268	6.53319e-05	0.000371807
CG32793	131.175	0.91569	0.229473	3.9904	6.59618e-05	0.000374995
Rcd2	186.099	0.548121	0.13736	3.99038	6.59669e-05	0.000374995
Ptr	133.548	-0.572878	0.143577	-3.99003	6.60647e-05	0.000375339
CG15408	14.0281	-1.62008	0.406234	-3.98803	6.66238e-05	0.000378301
cyc	1861.37	0.187408	0.0469994	3.98745	6.67865e-05	0.000379011
CG11576	893.208	0.273619	0.0686453	3.98598	6.72014e-05	0.00038115
ItgalphaPS5	226.338	-0.635877	0.159537	-3.98576	6.72649e-05	0.000381295
AdenoK	1049.6	0.245849	0.0617033	3.98437	6.76592e-05	0.000383313
CG4848	1757.86	0.266449	0.0668794	3.98402	6.77579e-05	0.000383656
CG6357	1436.36	0.372917	0.0936647	3.9814	6.85094e-05	0.000387692
CG34056	1067	-0.229762	0.0577332	-3.97972	6.89959e-05	0.000390225
ko	7916.13	0.126254	0.0317329	3.97864	6.93103e-05	0.000391783
CG14304	31.8795	1.43608	0.361088	3.97711	6.97594e-05	0.000394099
Sec5	1496.08	0.209524	0.0526972	3.97599	7.00877e-05	0.000395731
Nmd3	1430.8	0.270498	0.0680428	3.97541	7.02589e-05	0.000396475
Ge-1	7958.99	0.165927	0.0417664	3.97274	7.10499e-05	0.000400714
Gos28	592.823	0.289131	0.0728792	3.96726	7.2704e-05	0.000409812
Trxr-1	9054.32	0.282319	0.0711783	3.96636	7.29791e-05	0.000411132
Act5C	193220	0.272043	0.0685938	3.96601	7.30863e-05	0.000411274
P5cr-2	85.8002	0.756756	0.190805	3.96611	7.30545e-05	0.000411274
CG12547	3750.46	-0.21811	0.0550189	-3.96428	7.36186e-05	0.000414038
Atf6	3405.63	-0.206058	0.0520259	-3.96068	7.47354e-05	0.000420083
CG34354	26.1998	-1.18746	0.299871	-3.95991	7.4979e-05	0.000421217
mRpL46	682.407	0.302292	0.0763522	3.95918	7.52064e-05	0.000422258
Dis3	2620.57	0.144507	0.036502	3.95888	7.53011e-05	0.000422553
CkIIalpha-i1	216.742	-0.463066	0.117096	-3.95457	7.66719e-05	0.000430005
CG7099	1166.49	-0.27066	0.0684448	-3.95442	7.6721e-05	0.00043004
CG1632	964.908	-0.376636	0.0953007	-3.95208	7.74756e-05	0.000433544
CG17724	651.842	-0.285998	0.0723619	-3.95233	7.73945e-05	0.000433544
CG2991	2871.88	-0.181701	0.0459753	-3.95214	7.74549e-05	0.000433544
RASSF8	1931.86	0.201076	0.0508874	3.95138	7.77009e-05	0.000434562
CG5808	832.517	0.286301	0.0724807	3.95003	7.81406e-05	0.000436537
ial	1641.99	0.363025	0.0919044	3.95003	7.8141e-05	0.000436537
Moca-cyp	4167.62	-0.122766	0.0310824	-3.94969	7.82524e-05	0.000436673
gol	275.483	-0.9306	0.235607	-3.94981	7.82148e-05	0.000436673
CG10336	397.567	0.614714	0.155665	3.94894	7.84972e-05	0.000437553
mRpL37	1034.71	0.352248	0.0891998	3.94898	7.84833e-05	0.000437553
Snr1	2724.79	0.267367	0.0677166	3.94832	7.87014e-05	0.000438448
pav	4263.9	0.232141	0.0588136	3.94707	7.91124e-05	0.000440493
CG1815	7204.72	-0.152285	0.0385977	-3.94544	7.96526e-05	0.000443255
CG8837	70.7688	0.981979	0.248923	3.94491	7.98284e-05	0.000443988
CG11985	853.917	0.43236	0.109643	3.94334	8.03532e-05	0.000446659
CG5446	1925.42	0.24131	0.0611988	3.94306	8.04491e-05	0.000446944
CG8596	2724.78	-0.314703	0.0798346	-3.94194	8.08267e-05	0.000448794
CG33181	868.057	-0.380243	0.096477	-3.94128	8.10485e-05	0.000449777
dgrn	841.473	0.263729	0.066925	3.94066	8.12573e-05	0.000450686
CG33506	609.094	0.352645	0.0895124	3.93962	8.16105e-05	0.000452395
__alignment_not_unique	6.46728e+06	-0.346644	0.0880082	-3.93877	8.19001e-05	0.00045375
twf	828.332	0.406556	0.103239	3.93801	8.21611e-05	0.000454945
mbt	3307.44	-0.176773	0.0448945	-3.93752	8.23295e-05	0.000455626
CG33332	643.953	0.323632	0.0822652	3.934	8.35423e-05	0.000462083
jumu	7190.16	-0.253466	0.0644354	-3.93364	8.36704e-05	0.000462537
RpL10	56820.2	0.145579	0.0370211	3.93234	8.41231e-05	0.000464784
shrb	3542.42	0.154002	0.0391775	3.93087	8.46373e-05	0.000467368
CG11486	10626.9	-0.324393	0.0825429	-3.92999	8.49493e-05	0.000468575
dnr1	1145.96	-0.594335	0.151229	-3.93003	8.49343e-05	0.000468575
Smn	1545.77	0.245684	0.0625233	3.92947	8.51324e-05	0.000469327
Tret1-2	18.4835	-1.52537	0.388378	-3.92755	8.58173e-05	0.000472843
CSN8	1030.55	0.333611	0.0849585	3.92675	8.61021e-05	0.000474152
CG3679	1694.61	0.195571	0.0498108	3.92627	8.62732e-05	0.000474833
CR43989	86.6701	-0.777483	0.198072	-3.92525	8.66389e-05	0.000476585
hts	18717	-0.179735	0.0458297	-3.92179	8.78935e-05	0.000483222
CG42233	300.647	0.459476	0.117219	3.91981	8.86171e-05	0.000486667
sff	2169.51	-0.345472	0.0881345	-3.91982	8.86135e-05	0.000486667
CG9646	1720.98	-0.227899	0.0581433	-3.9196	8.86945e-05	0.000486826
CG9691	3370.48	-0.373616	0.0953453	-3.91856	8.90796e-05	0.000488672
CaMKI	6628.79	-0.302353	0.0771822	-3.91739	8.95138e-05	0.000490786
NLaz	325.6	-0.549944	0.140437	-3.91596	9.0045e-05	0.000493429
CG7884	100.617	0.703674	0.179737	3.91501	9.03988e-05	0.000495098
CG34244	202.773	-1.08494	0.277243	-3.91334	9.10275e-05	0.000498269
Rich	2425.42	-0.186903	0.0477765	-3.91203	9.15234e-05	0.00050071
CG16711	1323.17	-0.34487	0.0882257	-3.90895	9.26995e-05	0.000506593
CG32850	671.914	-0.296797	0.0759263	-3.90902	9.26719e-05	0.000506593
CG4747	11549.9	0.0968401	0.0247841	3.90735	9.33148e-05	0.000509678
CG14671	329.529	0.449838	0.115131	3.90718	9.33784e-05	0.000509747
hang	14148.5	-0.266459	0.0682102	-3.90643	9.3669e-05	0.000511056
dy	287.91	-1.02388	0.262337	-3.90292	9.504e-05	0.000518254
CG14817	496.211	0.33193	0.0850567	3.90246	9.52199e-05	0.000518954
Sld5	265.251	0.498048	0.12766	3.90137	9.56509e-05	0.000521019
CG8611	1569.92	0.229116	0.0587306	3.90113	9.57443e-05	0.000521246
CG34393	26.0844	-1.32848	0.340564	-3.90081	9.58715e-05	0.000521655
ncm	4275.81	0.19765	0.0506818	3.89983	9.62615e-05	0.000523493
CG42255	65.9054	1.20479	0.308998	3.89902	9.65823e-05	0.000524954
CG7911	5136.12	0.278154	0.071348	3.89856	9.67681e-05	0.000525679
CG7510	1003.93	-0.252676	0.064848	-3.89643	9.76212e-05	0.000529454
CG9628	3940.13	-0.339384	0.0870957	-3.89667	9.75226e-05	0.000529454
Pal2	148.462	-0.897632	0.230366	-3.89655	9.75731e-05	0.000529454
CG4302	14.2456	-1.48409	0.380938	-3.89588	9.78447e-05	0.00053038
CG9368	116.045	-0.862417	0.221452	-3.89438	9.84501e-05	0.000533373
RabX4	492.972	-0.395853	0.101688	-3.89283	9.9083e-05	0.000536513
eIF6	2221.91	0.33069	0.0849535	3.8926	9.91749e-05	0.00053672
glob1	303.084	0.35961	0.0924035	3.89174	9.95283e-05	0.000538343
Prosbeta3	4540.85	0.28907	0.0742965	3.89076	9.99317e-05	0.000540234
CBP	10590.6	-0.32557	0.0837056	-3.88947	0.000100464	0.000542821
CG8498	1180.56	0.498742	0.128327	3.8865	0.0001017	0.000549205
ast	772.862	0.241069	0.0620318	3.88621	0.000101821	0.000549557
CG13097	1384.45	0.203934	0.0525089	3.8838	0.000102838	0.000554751
La	6455.9	0.220808	0.0569171	3.87947	0.000104685	0.000564413
DppIII	8741.22	0.291421	0.0751499	3.87786	0.000105378	0.000567835
Rtc1	783.021	0.396808	0.10233	3.87774	0.000105433	0.000567835
CG6118	340.749	-1.40342	0.362005	-3.87679	0.000105844	0.000569741
CG4570	81.1815	-0.922714	0.238156	-3.8744	0.000106887	0.000574779
Osi7	188.084	-1.43348	0.369989	-3.87438	0.000106894	0.000574779
sub	1102.91	0.342708	0.0884725	3.87361	0.000107233	0.000576291
beat-IV	24.2396	-1.52142	0.392805	-3.87321	0.000107411	0.000576941
CR43685	711.301	-0.349029	0.0901515	-3.87158	0.000108131	0.000580497
tinc	6072.54	-0.371692	0.0960209	-3.87095	0.000108412	0.000581694
CG9727	2649.54	-0.138249	0.0357193	-3.87041	0.000108651	0.000582663
cype	1804.12	0.309172	0.0799414	3.86749	0.000109962	0.000589381
sno	2254.69	-0.197957	0.0511973	-3.86655	0.000110386	0.000591337
CG5463	570.825	-0.299412	0.0774626	-3.86525	0.000110974	0.00059417
CG11073	5868.26	0.255635	0.066193	3.86197	0.000112477	0.000601896
CG32982	2470.18	0.221767	0.0574485	3.86028	0.000113256	0.000605743
Sk2	1622.02	-0.2403	0.0622536	-3.86002	0.000113379	0.000606078
CG10494	276.004	-0.431617	0.111964	-3.85495	0.000115752	0.000618101
CG43324	119.39	-0.773568	0.200668	-3.85497	0.000115745	0.000618101
Ilk	2013.09	0.175952	0.0456544	3.854	0.000116206	0.000620156
PNUTS	7473.96	-0.299442	0.0776988	-3.85388	0.00011626	0.000620156
CG11710	1164.93	0.194945	0.0505877	3.85361	0.000116388	0.000620181
L	2892.28	-0.214046	0.055543	-3.8537	0.000116344	0.000620181
CG8635	2461.37	0.253864	0.0658843	3.85319	0.000116591	0.000620931
CG7231	409.336	-0.372223	0.0966487	-3.8513	0.000117491	0.000625394
wap	5861.91	-0.166259	0.0431753	-3.85079	0.000117737	0.000626368
CG4159	696.807	0.410017	0.106489	3.85033	0.000117958	0.000627214
Orc4	917.521	0.281449	0.0731556	3.84726	0.000119445	0.000634787
thr	1289.45	0.26509	0.069032	3.84011	0.000122981	0.000653229
eIF-2gamma	7375.76	0.23642	0.0615952	3.83829	0.000123892	0.000657722
IntS9	1150.71	0.220176	0.057366	3.83809	0.000123996	0.000657924
CG7054	371.277	0.570288	0.148619	3.83725	0.00012442	0.000659827
CG6443	640.46	-0.328316	0.085578	-3.83646	0.000124821	0.000661604
CG12594	37.4156	1.42326	0.371063	3.83564	0.000125238	0.000662763
CG17352	595.072	-0.549195	0.143178	-3.83574	0.000125189	0.000662763
Ptp10D	7540.41	-0.213913	0.0557686	-3.83573	0.000125194	0.000662763
CG8665	29.9119	1.26541	0.329928	3.83542	0.00012535	0.000663007
p	1162.92	-0.21349	0.0556652	-3.83525	0.000125438	0.000663125
Eip75B	13258.8	-0.384243	0.100234	-3.83345	0.000126356	0.000667626
pncr013:4	1377.36	-0.378023	0.0986448	-3.83217	0.00012702	0.000670778
CG6639	124.567	-1.68995	0.441243	-3.82996	0.000128162	0.000676455
ASPP	5802.24	-0.157168	0.0410669	-3.82712	0.000129649	0.000683943
cbc	774.192	0.388357	0.101509	3.82583	0.000130332	0.000687185
MESR6	1788.05	0.302995	0.079203	3.82555	0.000130481	0.000687436
btd	265.874	0.415811	0.108695	3.82548	0.000130516	0.000687436
CG40485	37.5925	1.0386	0.271762	3.82171	0.00013253	0.000697676
CG13937	198.061	-0.582654	0.152488	-3.82098	0.000132921	0.000699366
Den1	1436.29	-0.202922	0.0531095	-3.82083	0.000133004	0.00069944
Rab4	2336.11	-0.254271	0.0665666	-3.8198	0.00013356	0.000701992
Pep	29641.4	-0.132444	0.0346773	-3.81931	0.000133825	0.000703019
CG18265	80.217	-0.783941	0.205372	-3.81717	0.00013499	0.000708769
Nnf1b	25.8125	1.46034	0.382591	3.81699	0.000135089	0.000708919
HBS1	1767.31	0.20451	0.0535938	3.81593	0.000135672	0.000711604
Zyx	4829.91	-0.219522	0.0575309	-3.81573	0.000135781	0.000711803
CG3542	2596.47	0.197394	0.0517386	3.81521	0.000136067	0.000712933
Pvf2	692.227	0.535322	0.14032	3.815	0.00013618	0.000713154
CG7386	190.501	-0.455469	0.119396	-3.81476	0.000136314	0.000713483
numb	9419.76	-0.177856	0.0466431	-3.81312	0.000137222	0.000717857
Sas10	1106.74	0.361366	0.0947824	3.81258	0.000137524	0.000719064
Pkc98E	3358.3	-0.314815	0.0825881	-3.81187	0.000137918	0.00072075
CR44068	6.15507	-1.72376	0.452242	-3.81159	0.000138076	0.000721201
CG7173	467.949	0.986746	0.258928	3.81089	0.000138466	0.000722859
CG3071	1006.28	0.311644	0.0818236	3.80873	0.000139685	0.000728844
pdgy	4611.63	-0.338281	0.0888402	-3.80775	0.000140236	0.000731342
Reck	1411.1	-0.432882	0.113721	-3.80654	0.000140924	0.000734547
CG34007	37.3565	1.16272	0.3055	3.80598	0.000141246	0.000735843
CG2972	1454.47	0.314081	0.082529	3.80571	0.000141398	0.000736254
CG10435	976.329	0.270963	0.0712186	3.80466	0.000141997	0.000738988
betaggt-I	970.077	0.277303	0.0728884	3.80449	0.000142099	0.000739134
gb	601.701	-0.303829	0.0798669	-3.80419	0.00014227	0.000739643
Krn	642.364	-0.270348	0.0710708	-3.80392	0.000142424	0.00074006
CG11368	7.12888	1.68319	0.442573	3.80319	0.000142846	0.00074187
Zip102B	4919.25	-0.188255	0.0495265	-3.80109	0.000144058	0.000747777
CG6353	490.128	0.31357	0.082505	3.80062	0.000144334	0.00074882
CG13071	25.1225	1.24747	0.328428	3.79832	0.000145683	0.000755428
Hsp23	59060.7	0.324599	0.0854986	3.79654	0.00014673	0.000760075
Yippee	1075.73	-0.296461	0.0780853	-3.79664	0.000146673	0.000760075
CG6051	2778	-0.170593	0.0449654	-3.79387	0.000148317	0.000767899
Prosbeta7	5786.66	0.287159	0.075702	3.79328	0.000148672	0.000769337
CG32100	635.342	-0.263533	0.0694853	-3.79265	0.000149047	0.000770881
ph-p	4692.94	-0.231432	0.0610262	-3.79234	0.000149234	0.00077145
CG10253	295.654	-0.58243	0.153592	-3.79205	0.000149409	0.00077196
RhoGDI	7288.75	0.227962	0.0601382	3.79063	0.000150266	0.000775987
wun2	482.985	0.520291	0.137544	3.78272	0.000155124	0.000800663
CR45473	219.118	-0.660923	0.174747	-3.78218	0.000155463	0.000802001
CG11905	8022.39	-0.418397	0.110674	-3.78044	0.000156548	0.000807186
CG6812	1426.06	0.182655	0.0483225	3.77992	0.00015688	0.000808482
CHKov2	1185.45	-0.318589	0.0842986	-3.7793	0.000157271	0.000810081
CG8001	1635.76	-0.195634	0.0518075	-3.77618	0.000159252	0.000819861
CG15744	4424.22	-0.160924	0.0426241	-3.77542	0.000159741	0.000821958
CG3860	257.884	-0.589687	0.156206	-3.77507	0.000159965	0.000822691
Plap	4296.73	0.28706	0.076061	3.77408	0.0001606	0.000825534
CG7900	893.615	0.352653	0.0934445	3.77393	0.000160696	0.000825604
Chrac-14	439.932	0.340083	0.0901699	3.77158	0.000162217	0.000832989
CG12056	511.686	0.315607	0.0837614	3.76793	0.000164608	0.000844804
CG9411	86.7442	1.21929	0.323607	3.76781	0.000164686	0.000844804
CR45732	98.6871	-0.727968	0.193249	-3.76699	0.000165228	0.000847153
CG11164	467.025	0.495145	0.131474	3.7661	0.000165819	0.00084975
chinmo	1213.18	-0.498656	0.13246	-3.76458	0.000166831	0.0008545
Wnt5	4058.46	-0.17302	0.0459829	-3.7627	0.000168086	0.000860489
HDAC4	2440.22	-0.23839	0.0633752	-3.76156	0.000168854	0.00086354
Rpp30	652.133	0.330855	0.0879544	3.76167	0.000168781	0.00086354
Jafrac1	7254.38	0.385195	0.102421	3.76089	0.000169311	0.000865433
Nmdmc	653.539	0.438607	0.116685	3.75891	0.000170656	0.000871865
CG13766	182.083	-0.576733	0.153529	-3.7565	0.000172306	0.000879847
CG1139	49.7996	1.33553	0.35586	3.75297	0.000174753	0.000891436
CG5522	2471.56	-0.295222	0.0786637	-3.75297	0.000174752	0.000891436
Got1	3136.83	-0.165159	0.044027	-3.75132	0.000175906	0.000896861
psh	12.3138	1.43626	0.382993	3.7501	0.000176765	0.000900781
Vinc	3582.79	0.224569	0.0599012	3.74899	0.000177549	0.000904319
CG6066	730.907	0.246685	0.0658052	3.74871	0.000177745	0.000904857
SLC5A11	211.5	-0.439504	0.117264	-3.74798	0.000178266	0.00090705
nord	631.276	0.507532	0.135576	3.74353	0.000181453	0.000922797
Nup98-96	7473.24	0.111884	0.0299058	3.74123	0.000183119	0.000930803
alpha4GT1	662.103	-0.27943	0.0746946	-3.74096	0.000183317	0.000931336
Nle	942.273	0.344676	0.0921841	3.739	0.000184756	0.000937769
lsn	569.029	0.285174	0.0762706	3.73898	0.00018477	0.000937769
CG13982	51.3778	0.792183	0.211935	3.73786	0.000185596	0.000941484
DNApol-alpha60	586.546	0.446996	0.119601	3.7374	0.000185935	0.000942729
CG7110	1926.39	0.17506	0.0468458	3.73694	0.00018627	0.00094395
CG2162	2855.46	-0.162125	0.0433894	-3.73652	0.000186582	0.000945051
RpL28	26280.2	0.179992	0.048173	3.73636	0.000186703	0.000945191
Bap55	3442.37	0.24609	0.0658692	3.73604	0.000186941	0.000945441
caps	4183.51	-0.236769	0.0633723	-3.73616	0.000186851	0.000945441
Myo61F	2468.42	0.405861	0.108723	3.73299	0.000189221	0.000956488
CG16734	710.532	0.334144	0.089638	3.7277	0.000193235	0.000976291
tst	1572.76	0.183255	0.0491783	3.72634	0.000194279	0.00098107
CG8765	750.153	-0.246716	0.0662129	-3.7261	0.000194464	0.00098151
CG15161	14.5279	1.46764	0.393936	3.72558	0.000194867	0.000982896
CG30148	25.3617	1.56308	0.419564	3.72549	0.000194934	0.000982896
Sec6	1323.97	0.188666	0.0506563	3.72442	0.000195761	0.000986568
Pa1	1798.6	-0.311191	0.0836146	-3.72173	0.000197861	0.000996652
Rpt5	6887.23	0.213414	0.0573525	3.7211	0.000198354	0.000998634
CG17386	241.477	-0.596385	0.160314	-3.72012	0.00019913	0.00100204
Prp19	2925.23	0.307673	0.0827106	3.71987	0.000199323	0.00100251
[truncated: 14,736 more rows]

## Sheet: ST6 Not3-Pelem_vs_sensitized
Table S6. Differential gene analysis. Results from DESeq2. Related to Figure 5.
	target	Sensitized + Not3 P-element
	reference	Sensitized parental
	baseMean	log2FoldChange	lfcSE	stat	pvalue	padj
Ugt58Fa	1086.22	-1.95194	0.06867	-28.4249	9.94596e-178	9.98475e-174
pst	1553.48	3.00198	0.129083	23.2562	1.23223e-119	6.18516e-116
ppk13	266.179	6.74788	0.310261	21.7491	7.0521e-105	2.35987e-101
Ady43A	1377.71	1.6303	0.0805227	20.2464	3.81795e-91	9.58211e-88
phr	890.014	1.59301	0.0823411	19.3465	2.18309e-83	4.38321e-80
[truncated: 16,727 more rows]

## Sheet: ST7 Final_list_different_genes
Table S7. List of core differential genes. Related to Figure 5.
[truncated: 1,034 more rows]

[truncated: 6 more sheets: ST8 Pathway analysis, ST9 ActD_JURKAT, ST10 ActD_CCRFCEM, ST11 KEGG genesets, ST12 KEGG_JURKAT, ST13 KEGG_CCRF-CEM]
